# Supplementary material for: Adaptive Evolution of Pseudomonas aeruginosa in Human Airways Shows Phenotypic Convergence Despite Diverse Patterns of Genomic Changes
Source: Mol Biol Evol. 2024 Feb 14;41(2):msae022. doi: 10.1093/molbev/msae022 (PMC10883414; doi:10.1093/molbev/msae022)
Supplement: msae022_Supplementary_Data [file msae022_supplementary_data.zip]

Archive with 14 entries (14 files):
- Table-S1-remap.xlsx
- Table-S2.xlsx
- Table-S3-remap.xlsx
- Table-S4-remap.xlsx
- Table-S5-remap.xlsx
- Table-S6.xlsx
- FigureS1.pdf
- FigureS2-remap.pdf
- FigureS3.pdf
- FigureS4.pdf
- FigureS5.pdf
- FigureS6-remap.pdf
- FigureS7.pdf
- Table S7.xlsx
