# Supplementary material for: Adaptive Evolution of Pseudomonas aeruginosa in Human Airways Shows Phenotypic Convergence Despite Diverse Patterns of Genomic Changes
Source: Mol Biol Evol. 2024 Feb 14;41(2):msae022. doi: 10.1093/molbev/msae022 (PMC10883414; doi:10.1093/molbev/msae022)
Supplement: msae022_Supplementary_Data [file msae022_supplementary_data.zip › Table-S1-remap.xlsx]

## Sheet: sheet1
Table S1. Rates of evolution				Specific to each isolate				Shared (fixed) between early and late
Isolate	Lineage	In vitro doubling time / min (a)	Generation time / years (b)	Missense	Stop	Synonymous	Total SNPs	Missense	Stop	Synonymous	Total SNPs	Contigs (N)	Assembly size (bp)	SNPs / Assembly size (c)	Evolution rate (mutations per bp per generation)
P01E	DK02	101,9 ± 1,6		26	1	75	102	1409	2	6028	7439
P01L	DK02	120,0 ± 9,8	153336	3013	6	9719	12738	1409	2	6028	7439			0.00199189	1.29904e-08
P02E	DK02	94,41 ± 31,4		40	2	85	127	5043	8	17137	22188	123	6443074
P02L	DK02	184,5 ± 10,8	94064.4	127	2	198	327	5043	8	17137	22188	59	6449175	7.04299e-05	7.48742e-10
P03E	DK02	154,5 ± 2,5		33	0	46	79	4655	9	16434	21098
P03L	DK02	153,0 ± 13,4	84668.2	425	1	701	1127	4655	9	16434	21098			0.000187089	2.20967e-09
P04E	DK06	175,7 ± 5,1		36	0	98	134	4985	4	16784	21773	86	6763099
P04L	DK06	256,8 ± 16,5	35029.9	400	4	273	677	4985	4	16784	21773	59	6765512	0.000119894	3.42262e-09
P05E	DK06	82,3 ± 5,9		114	1	257	372	4893	3	16638	21534
P05L	DK06	110,8 ± 12,6	74508.3	100	0	141	241	4893	3	16638	21534			3.16367e-05	4.24606e-10
P06E	DK19	101,1 ± 0,6		139	0	260	399	8981	12	34639	43632
P06L	DK19	147,1 ± 6,3	56141.4	98	2	156	256	8981	12	34639	43632			9.8614e-05	1.75653e-09
P07E	DK19	151,1 ± 6,9		62	0	104	166	9071	10	34763	43844	87	6640214
P07L	DK19	101,2 ± 3,7	79996.8	71	3	124	198	9071	10	34763	43844	66	6643902	5.48023e-05	6.85056e-10
P08I	DK01	102,4 ± 9,1		82	1	124	207	4971	7	16614	21592
P08L	DK01	215,8 ± 9,8	60889.7	757	25	366	1148	4971	7	16614	21592			0.000219475	3.60446e-09
P09I	DK01	79,1 ± 1,1		50	0	85	135	4971	7	16634	21612	56	6179370
P09L	DK01	184,1 ± 50	93643	101	0	168	269	4971	7	16634	21612	56	6168299	6.54375e-05	6.98797e-10
(a) Doubling times were calculated from growth in SCFM media
(b) Generation time for the late isolates was calculated considering in vitro doubling times and the years between isolates
(c) Genome size was calculated by assembling the genome of a pair of early and late isolates for each lineage and calculate assembly size and extrapolate for the whole lineage (see M&M)
