# Supplementary material for: Adaptive Evolution of Pseudomonas aeruginosa in Human Airways Shows Phenotypic Convergence Despite Diverse Patterns of Genomic Changes
Source: Mol Biol Evol. 2024 Feb 14;41(2):msae022. doi: 10.1093/molbev/msae022 (PMC10883414; doi:10.1093/molbev/msae022)
Supplement: msae022_Supplementary_Data [file msae022_supplementary_data.zip › Table-S2.xlsx]

## Sheet: Sheet1
Table S2. Phenotypic characterization of isolates.
				MIC (ug/mL) (b)
Isolate	Lineage	State	Rifampicin freq (a)	Ceftazidime	Ciprofloxacin	Tobramycin
P01E	DK02	Early	1.2 ± 0.3	1	0.25	1
P01L	DK02	Late	0.53 ± 0.04	128	4	8
P02E	DK02	Early	0.43 ± 0.01	1	8	8
P02L	DK02	Late	1.8 ± 0.1	2	32	4
P03E	DK02	Early	0.6 ± 0.2	2	8	1
P03L	DK02	Late	0.8 ± 0.7	1	1	1
P04E	DK06	Early	0.43 ± 0.04	2	8	1
P04L	DK06	Late	0.34 ± 0.02	8	8	1
P05E	DK06	Early	0.05 ± 0.01	2	0.125	1
P05L	DK06	Late	29 ± 13	1	2	1
P06E	DK19	Early	0.7 ± 0.4	1	0.125	1
P06L	DK19	Late	0.7 ± 0.5	1	4	16
P07E	DK19	Early	3 ± 0	1	2	1
P07L	DK19	Late	1.1 ± 0.7	1	4	1
P08I	DK01	Intermediate	0.6 ± 0.1	16	0.125	1
P08L	DK01	Late	100 ± 10	2	8	4
P09I	DK01	Intermediate	0.4 ± 0.1	1	0.25	1
P09L	DK01	Late	0.13 ± 0.01	1	0.5	1
PAO1	PAO1		3.6 ± 0.7	4	0.125	2
(a) Rifampicing frequency was calculated as the number of resistant colony forming units to 10E8 total cells.
(b) Red color represents MICs values considered as "resistant" according to EUCAST guidelines. Ceftazidime > 8μg/mL, Ciprofloxacin > 0.5μg/mL, Tobramycin > 2μg/mL.
