# Supplementary material for: Adaptive Evolution of Pseudomonas aeruginosa in Human Airways Shows Phenotypic Convergence Despite Diverse Patterns of Genomic Changes
Source: Mol Biol Evol. 2024 Feb 14;41(2):msae022. doi: 10.1093/molbev/msae022 (PMC10883414; doi:10.1093/molbev/msae022)
Supplement: msae022_Supplementary_Data [file msae022_supplementary_data.zip › Table-S3-remap.xlsx]

## Sheet: Common Genes Early isolates
Table S3. Genes commonly mutated across early (first sheet) and late (second sheet) isolates from the collection analyzed.
gene_id	P01E	P02E	P03E	P04E	P05E	P06E	P07E	P08I	P09I	Gene.Name	Gene.Synonym	Product.Name
PA0029	2	2	2	2	2	5	5	2	2			probable sulfate transporter
PA0031	1	1	1	2	2	2	2	4	4	betC		choline sulfatase
PA0041	1	6	4	12	14	9	10	1	1			probable hemagglutinin
PA0042	1	1	1	1	1	1	1	1	1			hypothetical protein
PA0044	2	3	3	3	3	3	3	2	2	exoT		exoenzyme T
PA0048	1	2	2	1	1	1	1	2	2			probable transcriptional regulator
PA0051	2	3	3	1	1	2	2	2	2	phzH		potential phenazine-modifying enzyme
PA0065	1	1	1	2	2	2	2	2	2			haloacid dehalogenase (HAD) family hydrolase
PA0091	1	1	1	1	1	2	2	1	1	vgrG1	vgrG1a	VgrG1
PA0099	1	1	1	1	1	1	1	1	1			type VI effector protein
PA0101	1	9	5	7	7	4	4	7	7			hypothetical protein
PA0103	1	2	2	2	2	2	2	2	2			probable sulfate transporter
PA0112	1	1	1	2	2	1	1	5	5			hypothetical protein
PA0117	1	1	1	1	1	1	1	2	2			probable short chain dehydrogenase
PA0118	2	4	4	1	1	2	2	2	2			hypothetical protein
PA0125	1	1	1	1	1	1	1	1	1			ParD antitoxin
PA0127	1	1	1	1	1	2	2	1	1			hypothetical protein
PA0146	1	1	1	2	2	3	3	1	1			conserved hypothetical protein
PA0154	2	4	4	3	3	2	2	2	2	pcaG		protocatechuate 3,4-dioxygenase, alpha subunit
PA0159	1	2	2	2	2	2	2	2	2			probable transcriptional regulator
PA0162	1	4	4	1	1	2	2	2	2	opdC		histidine porin OpdC
PA0183	1	1	2	2	2	5	5	1	1	atsA		arylsulfatase
PA0184	1	1	1	2	2	2	2	1	1		atsC	probable ATP-binding component of ABC transporter
PA0232	1	1	1	2	2	3	3	1	1	pcaC		gamma-carboxymuconolactone decarboxylase
PA0234	1	1	1	4	4	4	4	2	2			hypothetical protein
PA0246	2	5	5	2	2	3	3	5	5			probable major facilitator superfamily (MFS) transporter
PA0247	2	3	3	1	1	3	3	3	3	pobA		p-hydroxybenzoate hydroxylase
PA0250	1	1	1	1	1	1	1	1	1			conserved hypothetical protein
PA0254	1	3	3	5	5	7	7	3	3	hudA	ubiD	HudA
PA0270	2	2	2	2	2	3	3	2	2			hypothetical protein
PA0277	1	1	1	1	1	2	2	1	1			putative Zn-dependent peptidase
PA0289	1	3	3	4	4	4	4	3	3	gpuR		transcriptional activator GpuR
PA0304	1	1	1	1	1	1	1	1	1	spuH	potI	polyamine transport protein PotI
PA0307	1	2	2	1	1	1	1	2	2			hypothetical protein
PA0319	1	2	1	1	1	2	2	2	2			hypothetical protein
PA0321	1	1	1	1	1	1	1	1	1			acetylpolyamine amidohydrolase
PA0329	1	1	2	2	2	1	1	2	1			conserved hypothetical protein
PA0334	2	7	6	8	8	4	4	6	6			probable major facilitator superfamily (MFS) transporter
PA0371	4	6	6	3	3	3	3	6	6			putative Zn-dependent peptidase
PA0391	1	2	2	2	2	2	2	1	1			hypothetical protein
PA0399	2	2	2	1	1	2	2	1	1			cystathionine beta-synthase
PA0400	1	2	2	1	1	1	1	1	1		metC ; metB	probable cystathionine gamma-lyase
PA0429	1	1	1	2	2	1	1	1	1			hypothetical protein
PA0435	1	6	6	6	6	5	5	4	4			hypothetical protein
PA0454	1	2	2	3	3	3	3	2	2		yccS	conserved hypothetical protein
PA0459	1	3	3	3	3	3	3	3	3		clpC	probable ClpA/B protease ATP binding subunit
PA0461	1	1	1	1	1	1	1	1	1		yihG	conserved hypothetical protein
PA0479	1	3	3	2	2	4	4	3	3			probable transcriptional regulator
PA0480	1	1	1	1	1	2	2	1	1			probable hydrolase
PA0496	1	2	2	1	1	2	1	4	4		ybgK	conserved hypothetical protein
PA0508	1	1	1	1	1	1	1	1	1			probable acyl-CoA dehydrogenase
PA0523	1	1	1	1	1	1	1	1	1	norC		nitric-oxide reductase subunit C
PA0526	1	1	1	1	1	2	2	1	1			hypothetical protein
PA0527	1	1	1	2	2	1	1	1	1	dnr		transcriptional regulator Dnr
PA0545	2	3	3	4	4	5	5	2	2			hypothetical protein
PA0564	1	1	1	2	2	2	2	1	1			probable transcriptional regulator
PA0569	2	2	2	1	1	3	3	2	2			hypothetical protein
PA0571	1	2	2	2	2	5	5	2	2			hypothetical protein
PA0575	6	13	13	7	7	10	10	5	5	rmcA		redox regulator of c_di_GMP, RmcA
PA0577	2	2	2	1	1	1	1	2	2	dnaG		DNA primase
PA0583	1	2	2	2	2	2	2	2	2			hypothetical protein
PA0584	1	2	2	1	1	2	2	2	2	cca		tRNA nucleotidyl transferase
PA0595	1	4	4	7	6	2	2	4	4	lptD	imp ; ostA	LPS-assembly protein LptD
PA0596	1	1	1	2	2	3	3	1	1			hypothetical protein
PA0600	1	3	3	2	2	4	4	3	3	agtS		two-component sensor, AgtS
PA0605	1	1	1	3	3	3	3	3	3	agtC		AgtC
PA0609	1	1	1	1	1	1	1	1	1	trpE		anthranilate synthetase component I
PA0610	3	3	3	1	1	1	1	3	3	prtN		transcriptional regulator PrtN
PA0613	2	3	3	4	4	1	1	2	2			hypothetical protein
PA0629	1	3	2	3	3	1	1	3	2			conserved hypothetical protein
PA0636	1	3	3	5	5	3	3	3	3			hypothetical protein
PA0638	2	3	3	3	3	2	2	2	2			probable bacteriophage protein
PA0639	1	1	1	1	1	1	1	1	1			conserved hypothetical protein
PA0640	1	1	1	1	1	1	1	1	1			probable bacteriophage protein
PA0641	4	9	10	8	8	4	5	11	9			probable bacteriophage protein
PA0649	1	2	2	1	1	2	2	3	3	trpG	pabA	anthranilate synthase component II
PA0651	1	2	2	3	3	2	2	2	2	trpC		indole-3-glycerol-phosphate synthase
PA0660	1	2	2	2	2	1	1	2	2			NAD(P)H:quinone reductase
PA0666	2	4	4	4	4	4	4	4	4	anmK		1,6-Anhydro-N-acetylmuramic acid kinase, AnmK
PA0669	5	12	12	11	11	9	9	12	12			probable DNA polymerase alpha chain
PA0683	1	11	8	4	4	12	12	11	11	hxcY		HxcY
PA0690	4	15	15	20	20	10	5	16	16	pdtA		phosphate depletion regulated TPS partner A, PdtA
PA0707	1	3	3	1	1	2	2	1	1	toxR	regA	transcriptional regulator ToxR
PA0708	3	4	4	4	4	4	4	5	5			probable transcriptional regulator
PA0730	5	5	5	1	1	5	5	2	2			probable transferase
PA0731	1	1	1	1	1	2	2	1	1			hypothetical protein
PA0733	1	3	3	1	1	4	5	1	1		rsuA	probable pseudouridylate synthase
PA0752	1	1	1	1	1	9	9	2	2			conserved hypothetical protein
PA0774	2	3	3	3	3	3	3	3	3		yecP	conserved hypothetical protein
PA0784	2	5	5	1	1	6	6	1	1			probable transcriptional regulator
PA0788	1	1	1	1	1	1	1	1	1			hypothetical protein
PA0800	2	7	7	2	2	3	3	7	7			hypothetical protein
PA0806	1	1	1	1	1	1	1	1	1			hypothetical protein
PA0817	1	2	2	2	2	3	3	1	1			probable ring-cleaving dioxygenase
PA0818	1	2	2	1	1	1	1	2	2			hypothetical protein
PA0819	1	1	4	2	1	4	5	6	5			hypothetical protein
PA0844	3	4	4	2	2	5	5	3	3	plcH	phlC ; plcS	hemolytic phospholipase C precursor
PA0845	5	6	6	10	10	7	7	6	6	cerN		CerN
PA0846	1	1	1	1	1	2	2	1	1		cysZ	probable sulfate uptake protein
PA0847	2	2	2	3	3	6	5	1	1			diguanylate cyclase
PA0852	1	1	1	1	1	1	1	1	1	cbpD		chitin-binding protein CbpD precursor
PA0866	1	1	2	1	1	1	1	3	3	aroP2		aromatic amino acid transport protein AroP2
PA0894	1	2	2	1	1	3	3	2	2			hypothetical protein
PA0910	1	2	2	2	2	7	7	2	2	alpD		AlpD
PA0911	2	2	2	2	2	1	2	2	2	alpE		AlpE
PA0912	1	1	1	3	3	3	3	1	1			hypothetical protein
PA0915	1	1	1	1	1	2	2	1	1		yehS	conserved hypothetical protein
PA0918	1	2	2	1	1	2	2	2	2			cytochrome b561
PA0924	2	4	4	6	5	3	3	4	4			hypothetical protein
PA0925	3	3	3	2	2	1	1	2	2			hypothetical protein
PA0926	1	1	1	1	1	1	1	2	2			hypothetical protein
PA0931	1	1	1	1	1	1	1	1	1	pirA		ferric enterobactin receptor PirA
PA0935	1	2	2	3	3	1	1	2	2		mazG	conserved hypothetical protein
PA0938	1	1	1	10	5	4	4	1	1	wzz2		Wzz2
PA0939	1	1	1	2	2	1	1	1	1			hypothetical protein
PA0941	1	1	1	1	1	1	1	1	1			hypothetical protein
PA0942	1	1	1	1	1	1	1	1	1			probable transcriptional regulator
PA0958	1	11	7	13	12	5	8	13	14	oprD		Basic amino acid, basic peptide and imipenem outer membrane porin OprD precursor
PA0975	1	1	1	1	1	4	4	1	1			probable radical activating enzyme
PA1001	1	2	2	2	2	5	5	2	2	phnA		anthranilate synthase component I
PA1019	1	3	3	2	2	3	3	2	2	mucK		cis,cis-muconate transporter MucK
PA1022	3	3	3	4	4	4	4	5	5			probable acyl-CoA dehydrogenase
PA1025	2	6	6	4	4	5	5	5	5	opdD		OpdD
PA1046	5	12	12	7	7	14	14	4	4			beta-agarase
PA1057	2	2	2	1	1	2	2	1	1	shaD	phaE	ShaD
PA1063	2	2	2	1	1	2	2	1	1			hypothetical protein
PA1068	2	4	4	4	4	3	3	2	2			probable heat shock protein (hsp90 family)
PA1086	1	3	3	13	15	6	6	3	3	flgK		flagellar hook-associated protein 1 FlgK
PA1110	1	1	1	1	1	2	2	2	2			hypothetical protein
PA1115	6	6	6	2	2	6	6	1	1			hypothetical protein
PA1121	1	1	1	1	1	2	2	1	1	yfiR		YfiR
PA1126	1	1	1	1	1	1	1	1	1			hypothetical protein
PA1132	2	2	2	1	1	1	1	2	2			hypothetical protein
PA1135	2	3	3	3	3	4	4	2	2		yedU	conserved hypothetical protein
PA1141	1	2	2	2	2	1	1	2	2			probable transcriptional regulator
PA1148	2	2	2	2	3	7	7	2	2	toxA	eta	exotoxin A precursor
PA1166	3	5	5	5	5	2	2	5	5			hypothetical protein
PA1169	2	5	5	6	6	8	8	5	5			probable lipoxygenase
PA1181	1	2	2	2	2	2	3	3	3		yegE	conserved hypothetical protein
PA1191	1	1	1	1	1	1	1	3	3			hypothetical protein
PA1203	1	1	2	1	1	1	1	1	1			hypothetical protein
PA1205	1	2	2	1	1	3	3	1	1			conserved hypothetical protein
PA1208	3	6	6	2	2	4	4	2	2			conserved hypothetical protein
PA1212	1	2	2	1	1	1	1	1	1			probable major facilitator superfamily (MFS) transporter
PA1215	1	3	3	1	1	2	2	2	2			hypothetical protein
PA1220	1	8	8	3	3	7	7	2	2			hypothetical protein
PA1221	2	3	3	2	2	10	10	3	3			nonribosomal peptide synthetase
PA1232	1	5	2	5	5	5	5	6	6			hypothetical protein
PA1234	1	1	1	1	1	2	2	2	2			hypothetical protein
PA1243	3	6	6	6	6	8	8	5	5			probable sensor/response regulator hybrid
PA1249	2	2	2	1	1	2	2	1	1	aprA		alkaline metalloproteinase precursor
PA1256	1	2	2	2	1	2	2	2	2	lhpO		ABC transporter ATP-binding protein, LhpO
PA1263	2	3	2	2	2	2	3	1	1			hypothetical protein
PA1269	1	4	4	4	4	4	4	3	3			probable transcriptional regulator
PA1282	1	5	4	4	4	3	3	5	5			probable major facilitator superfamily (MFS) transporter
PA1284	1	1	1	1	1	1	1	2	2			probable acyl-CoA dehydrogenase
PA1291	1	2	2	2	2	3	3	3	3			hypothetical protein
PA1310	2	2	2	1	1	1	1	2	2	phnW		2-aminoethylphosphonate:pyruvate aminotransferase
PA1318	1	1	1	1	1	1	1	2	2	cyoB		cytochrome o ubiquinol oxidase subunit I
PA1324	2	2	2	2	2	2	2	2	2			hypothetical protein
PA1334	1	2	2	3	3	3	3	1	1			probable oxidoreductase
PA1350	1	2	2	2	2	1	1	2	2			hypothetical protein
PA1380	1	3	3	7	7	3	3	8	8			probable transcriptional regulator
PA1394	1	4	1	6	6	5	5	5	5			hypothetical protein
PA1400	1	3	3	2	2	12	12	2	2			probable pyruvate carboxylase
PA1403	1	1	1	3	3	4	4	2	2			probable transcriptional regulator
PA1405	1	2	2	1	1	4	4	1	1			probable helicase
PA1406	1	1	1	3	3	7	7	6	6			hypothetical protein
PA1409	1	2	2	1	1	2	2	3	3	aphA		acetylpolyamine aminohydrolase
PA1415	2	4	4	1	1	2	2	2	2			hypothetical protein
PA1424	1	1	1	7	7	7	7	1	1			hypothetical protein
PA1436	2	3	3	3	3	1	1	3	3			probable Resistance-Nodulation-Cell Division (RND) efflux transporter
PA1450	1	2	2	1	1	3	3	4	4			conserved hypothetical protein
PA1476	1	1	1	1	1	1	1	1	1	ccmB	helB ; cycW ; cyt10	heme exporter protein CcmB
PA1500	1	1	1	1	1	1	1	3	3			probable oxidoreductase
PA1509	5	6	6	14	14	15	15	9	8	tplEi	tli4	immunity protein, TplEi
PA1510	8	13	14	15	15	12	12	18	18	tplE	tle4	type 6 PGAP1-like effector, TplE
PA1523	2	3	3	3	3	2	2	3	3	xdhB		xanthine dehydrogenase
PA1541	2	2	2	1	1	1	1	1	1			probable drug efflux transporter
PA1572	2	4	4	2	2	7	7	3	3			conserved hypothetical protein
PA1601	1	2	2	3	3	4	4	3	3			probable aldehyde dehydrogenase
PA1603	2	3	3	3	3	2	2	3	3			probable transcriptional regulator
PA1604	2	2	2	2	2	4	4	3	3			hypothetical protein
PA1609	1	1	1	2	2	1	1	2	2	fabB		beta-ketoacyl-ACP synthase I
PA1611	2	3	3	3	3	2	2	3	3			hybrid sensor kinase
PA1613	3	11	11	10	10	3	3	10	10			hypothetical protein
PA1617	1	2	2	2	2	3	3	3	3			probable AMP-binding enzyme
PA1619	1	2	2	2	2	3	3	2	2			probable transcriptional regulator
PA1628	1	4	4	5	5	4	4	7	7			probable 3-hydroxyacyl-CoA dehydrogenase
PA1629	1	2	2	1	1	2	2	1	1			probable enoyl-CoA hydratase/isomerase
PA1652	1	1	1	1	1	4	4	1	1			hypothetical protein
PA1654	1	1	1	3	3	2	2	1	1			probable aminotransferase
PA1659	1	1	1	1	1	1	1	1	1	hsiF2	tssE2	HsiF2
PA1661	1	1	1	2	2	3	3	1	1	hsiH2		HsiH2
PA1663	1	3	3	1	1	2	2	2	2	sfa2		Sfa2
PA1669	1	3	3	7	7	5	5	2	2	icmF2		IcmF2
PA1689	1	2	2	3	3	6	6	3	3			conserved hypothetical protein
PA1691	1	4	4	1	1	2	2	1	1	pscT		translocation protein in type III secretion
PA1694	2	4	4	4	4	3	3	4	4	pscQ		translocation protein in type III secretion
PA1697	1	1	1	2	2	1	2	1	1		pscN	ATP synthase in type III secretion system
PA1707	1	1	1	1	1	2	2	2	2	pcrH		regulatory protein PcrH
PA1708	2	5	5	1	1	4	3	1	1	popB	pepB	translocator protein PopB
PA1712	1	3	3	1	1	3	3	1	1	exsB		exoenzyme S synthesis protein B
PA1714	1	2	2	1	1	2	2	1	1	exsD		ExsD
PA1733	2	2	2	3	3	3	3	2	3			conserved hypothetical protein
PA1738	4	5	5	2	2	2	2	4	4			probable transcriptional regulator
PA1739	2	3	3	3	3	3	3	3	3			probable oxidoreductase
PA1742	1	2	2	2	2	1	1	2	2	pauD2		Glutamine amidotransferase class I
PA1750	1	1	1	1	1	1	1	1	1			phospho-2-dehydro-3-deoxyheptonate aldolase
PA1751	2	3	3	3	3	4	4	3	3			hypothetical protein
PA1755	1	1	1	1	1	1	1	1	1			hypothetical protein
PA1756	1	2	1	1	1	1	1	1	1	cysH		3'-phosphoadenosine-5'-phosphosulfate reductase
PA1760	2	3	3	1	1	2	2	1	1			probable transcriptional regulator
PA1764	2	2	2	2	2	2	2	2	2			hypothetical protein
PA1771	1	2	2	2	2	2	2	1	1	estX		EstX
PA1781	1	3	3	1	1	4	4	4	4	nirB	nasD	assimilatory nitrite reductase large subunit
PA1781.1	4	4	4	1	1	4	4	4	4	nalA	P11	nitrogen assimilation leader A (NalA)
PA1786	1	5	5	2	2	2	2	3	3	nasS	nasF	NasS
PA1788	1	1	1	1	1	1	1	1	1			hypothetical protein
PA1790	2	2	2	1	1	3	3	1	1			hypothetical protein
PA1797	2	12	15	15	15	10	11	14	13			hypothetical protein
PA1805	1	3	3	2	2	4	4	3	3	ppiD		peptidyl-prolyl cis-trans isomerase D
PA1818	1	1	1	1	1	1	1	1	1	cadA	speC ; ldcC ; adi ; ldcA	lysine decarboxylase
PA1825	1	1	1	1	1	2	2	1	1			hypothetical protein
PA1831	1	1	1	1	1	2	2	1	1			hypothetical protein
PA1845	2	3	3	1	1	3	3	1	1	tsi1		Tsi1
PA1846	3	3	3	6	6	5	5	3	3	cti		cis/trans isomerase
PA1848	1	2	2	1	1	5	5	2	2			probable major facilitator superfamily (MFS) transporter
PA1856	2	3	3	2	2	5	5	1	1			probable cytochrome oxidase subunit
PA1858	1	4	4	2	2	5	5	1	1	str		streptomycin 3''-phosphotransferase
PA1864	1	2	3	1	1	2	2	1	1			probable transcriptional regulator
PA1866	1	2	2	3	3	4	4	1	1			hypothetical protein
PA1871	1	3	3	7	7	6	6	4	4	lasA		LasA protease precursor
PA1873	2	6	6	2	2	1	1	1	1			hypothetical protein
PA1874	1	15	16	12	12	26	23	12	13			hypothetical protein
PA1886	1	2	2	1	1	4	4	1	1	polB	dinA	DNA polymerase II
PA1915	1	4	4	3	3	3	3	2	2			hypothetical protein
PA1940	2	4	4	2	2	3	3	4	4			hypothetical protein
PA1942	1	1	1	1	1	1	1	1	1			hypothetical protein
PA1945	1	3	3	6	6	3	3	6	6			probable transcriptional regulator
PA1955	1	2	2	2	2	2	2	2	2	fapB		FapB
PA1973	1	18	6	19	19	19	19	17	17	pqqF		pyrroloquinoline quinone biosynthesis protein F
PA1976	1	1	1	2	2	3	2	1	1	ercS'		ErcS'
PA1980	1	1	1	2	2	2	2	1	1	eraR	exaE	response regulator EraR
PA1983	1	1	1	1	1	2	2	1	1	exaB		cytochrome c550
PA2004	2	2	2	1	1	1	1	1	1			conserved hypothetical protein
PA2018	1	3	3	1	1	6	6	3	3	mexY	amrB ; mexH	Resistance-Nodulation-Cell Division (RND) multidrug efflux transporter MexY
PA2049	1	1	1	1	1	11	11	8	8			hypothetical protein
PA2056	1	2	2	2	2	2	2	2	2			probable transcriptional regulator
PA2069	1	2	2	1	1	6	6	2	2			probable carbamoyl transferase
PA2071	1	2	1	3	4	4	4	3	3	fusA2		elongation factor G
PA2072	1	2	2	1	1	14	14	7	7			conserved hypothetical protein
PA2077	1	3	3	2	2	2	2	1	1	odsA		oleate 10S-lipoxygenase
PA2083	2	3	3	3	3	2	2	3	3			probable ring-hydroxylating dioxygenase subunit
PA2084	1	1	1	1	1	2	2	1	1		yucB ; asnB	probable asparagine synthetase
PA2086	1	1	1	2	2	5	5	1	1			probable epoxide hydrolase
PA2090	1	2	2	1	1	3	3	1	1			hypothetical protein
PA2096	1	1	1	1	1	2	2	1	1			probable transcriptional regulator
PA2113	1	2	3	3	3	2	1	3	3	opdO		pyroglutamate porin OpdO
PA2128	1	1	1	1	1	1	1	1	1	cupA1		fimbrial subunit CupA1
PA2137	3	4	4	1	1	2	2	1	1			hypothetical protein
PA2138	1	3	2	2	1	3	3	2	2	ligD		Multifunctional non-homologous end joining protein LigD
PA2141	1	1	1	2	2	1	1	2	2			hypothetical protein
PA2147	2	2	2	1	1	5	5	1	1	katE		catalase HPII
PA2150	1	1	1	1	1	4	4	1	1			conserved hypothetical protein
PA2162	1	1	1	3	3	9	9	1	1			probable glycosyl hydrolase
PA2178	1	2	2	2	2	4	4	1	1			hypothetical protein
PA2187	1	1	1	1	1	3	5	1	1			hypothetical protein
PA2199	1	1	1	1	1	5	5	1	1			probable dehydrogenase
PA2207	1	3	3	3	3	3	3	4	4			hypothetical protein
PA2217	1	3	3	1	2	4	3	2	2			probable aldehyde dehydrogenase
PA2251	1	1	1	1	1	3	3	1	1			hypothetical protein
PA2255	1	2	2	1	1	2	2	2	2	pvcB		paerucumarin biosynthesis protein PvcB
PA2269	1	2	2	2	2	3	3	2	2			conserved hypothetical protein
PA2274	1	1	1	1	1	1	1	1	1			hypothetical protein
PA2283	2	4	4	4	4	9	9	4	4			hypothetical protein
PA2289	2	8	8	3	3	9	9	9	13			conserved hypothetical protein
PA2305	1	3	3	2	2	27	30	1	1	ambB		AmbB
PA2323	1	1	1	2	2	3	3	1	1	gapN	gapB ; glyceraldehyde-3-phosphate dehydrogenase	GapN
PA2388	1	2	2	10	7	2	2	13	15	fpvR		FpvR
PA2394	1	2	2	1	1	1	1	2	2	pvdN		PvdN
PA2416	1	4	4	1	2	3	3	3	3	treA		periplasmic trehalase precursor
PA2424	1	18	18	11	11	26	26	23	23	pvdL		PvdL
PA2443	1	3	3	3	3	4	4	2	2	sdaA		L-serine dehydratase
PA2455	2	2	2	2	2	3	3	2	2			hypothetical protein
PA2488	1	2	2	1	1	3	3	1	1			probable transcriptional regulator
PA2490	1	2	2	2	2	2	2	2	2		ydbB	conserved hypothetical protein
PA2491	1	2	2	1	1	1	1	1	1	mexS		MexS
PA2492	2	3	3	3	3	2	2	2	2	mexT		transcriptional regulator MexT
PA2513	1	2	2	5	5	3	3	2	2	antB		anthranilate dioxygenase small subunit
PA2538	1	3	2	2	2	3	3	4	4			hypothetical protein
PA2540	1	3	3	3	3	6	6	2	2			conserved hypothetical protein
PA2547	2	2	2	1	1	7	7	1	1			probable transcriptional regulator
PA2548	1	3	3	2	2	3	3	2	2			hypothetical protein
PA2563	1	2	2	1	1	4	4	2	2			probable sulfate transporter
PA2568	2	3	3	3	3	2	2	4	4			hypothetical protein
PA2576	1	4	4	4	4	6	6	1	1			EamA family drug-metabolite transporter
PA2581	1	1	1	1	1	1	1	1	1			hypothetical protein
PA2583	2	6	6	8	8	38	38	8	8			probable sensor/response regulator hybrid
PA2585	1	1	1	1	1	1	1	1	1	uvrC		excinuclease ABC subunit C
PA2599	1	1	1	1	1	1	1	1	1			putative periplasmic aliphatic sulfonate-binding protein
PA2615	1	3	3	3	3	2	2	2	2	ftsK		cell division protein FtsK
PA2624	1	2	2	2	2	3	3	2	2	idh		isocitrate dehydrogenase
PA2634	1	1	1	1	1	1	1	1	1	aceA		isocitrate lyase AceA
PA2661	1	1	1	1	1	2	2	1	1			hypothetical protein
PA2669	1	1	1	4	4	1	1	1	1			hypothetical protein
PA2672	1	1	1	2	2	2	2	1	1		hplW	probable type II secretion system protein
PA2676	3	4	4	4	4	2	2	4	4		hplS	probable type II secretion system protein
PA2677	4	5	5	1	1	1	1	2	2		hplR	probable type II secretion protein
PA2679	1	2	2	1	1	2	2	3	3			hypothetical protein
PA2686	2	10	10	2	2	7	7	2	2	pfeR		two-component response regulator PfeR
PA2687	1	2	2	2	2	5	5	3	3	pfeS		two-component sensor PfeS
PA2688	2	3	3	1	1	2	2	1	1	pfeA		Ferric enterobactin receptor, outer membrane protein PfeA precursor
PA2697	2	2	2	2	2	1	1	2	2			hypothetical protein
PA2700	1	2	2	2	2	4	4	3	3	opdB		proline porin OpdB
PA2711	1	1	1	2	2	1	1	1	1		potF4	probable periplasmic spermidine/putrescine-binding protein
PA2712	1	1	1	2	2	2	2	2	2			hypothetical protein
PA2714	1	1	1	2	2	4	4	4	4			probable molybdopterin oxidoreductase
PA2717	1	1	1	1	1	1	1	2	2	cpo		chloroperoxidase precursor
PA2720	1	3	2	4	4	2	2	4	4			hypothetical protein
PA2723	1	2	2	1	1	2	2	1	1			hypothetical protein
PA2725	1	2	2	2	2	4	4	2	2			probable chaperone
PA2739	1	3	3	6	6	4	4	4	4	pheT		phenylalanyl-tRNA synthetase, beta subunit
PA2740	1	1	1	2	2	1	1	1	1	pheS		phenylalanyl-tRNA synthetase, alpha-subunit
PA2752	1	1	1	3	3	1	1	1	1		yqaA	conserved hypothetical protein
PA2755	3	3	3	1	1	2	2	1	1	eco		ecotin precursor
PA2761	1	2	2	2	2	2	2	2	2			hypothetical protein
PA2764	1	1	1	2	2	1	1	1	1			hypothetical protein
PA2798	2	5	5	1	1	4	4	5	5			probable two-component response regulator
PA2806	1	2	2	5	5	1	1	2	2		yqcD	conserved hypothetical protein
PA2807	1	1	1	2	2	3	3	1	1			hypothetical protein
PA2832	1	1	1	1	1	4	4	4	4	tpm		thiopurine methyltransferase
PA2852	2	5	5	3	3	7	7	5	5	earP		EarP
PA2858	2	3	3	3	3	2	2	3	3		ybbP	conserved hypothetical protein
PA2861	3	4	4	7	7	6	6	4	4	ligT		2'-5' RNA ligase
PA2878	4	4	4	2	2	5	5	3	3			hypothetical protein
PA2886	1	5	5	4	4	3	3	5	5	atuA		expressed protein with apparent function in citronellol catabolism
PA2891	2	6	5	7	7	2	2	7	7	atuF		geranyl-CoA carboxylase, alpha-subunit (biotin-containing)
PA2893	1	2	2	2	2	1	1	2	2	atuH		putative very-long chain acyl-CoA synthetase
PA2921	1	2	3	2	2	2	2	4	4			probable transcriptional regulator
PA2926	2	3	3	3	3	2	2	3	3	hisP		histidine transport protein HisP
PA2934	1	1	1	1	1	2	2	1	1	cif		CFTR inhibitory factor, Cif
PA2936	1	1	1	4	4	2	2	1	1			hypothetical protein
PA2945	1	2	2	1	1	2	2	1	1		cobW	conserved hypothetical protein
PA2958	1	1	1	2	2	4	4	1	1			hypothetical protein
PA2958.1	1	1	1	1	1	1	1	1	1	rgsA		RgsA
PA2976	3	9	9	9	9	7	8	9	9	rne	ams	ribonuclease E
PA2977	1	1	1	3	3	2	2	1	1	murB		UDP-N-acetylpyruvoylglucosamine reductase
PA2979	1	1	1	1	2	2	2	1	1	kdsB		3-deoxy-manno-octulosonate cytidylyltransferase
PA3019	1	2	2	1	1	3	3	1	1		uup	probable ATP-binding component of ABC transporter
PA3020	1	1	1	2	2	4	4	2	2		slt	probable soluble lytic transglycosylase
PA3021	1	1	1	2	2	2	2	1	1			hypothetical protein
PA3035	1	3	3	4	4	4	4	3	3			probable glutathione S-transferase
PA3053	3	5	5	1	1	2	2	1	1			probable hydrolytic enzyme
PA3054	1	5	5	3	3	8	8	1	1			putative carboxypeptidase
PA3063	1	5	3	9	9	14	14	6	6	pelB		PelB
PA3079	1	2	2	3	3	3	3	3	3			hypothetical protein
PA3092	1	3	3	3	3	5	5	3	3	fadH1		2,4-dienoyl-CoA reductase FadH1
PA3094	1	2	2	3	3	3	3	2	2			probable transcriptional regulator
PA3105	1	1	1	2	2	2	2	1	1	xcpQ		general secretion pathway protein D
PA3124	1	1	1	2	2	2	2	2	2			probable transcriptional regulator
PA3125	3	11	11	6	6	9	9	6	6			putative transferase
PA3133	2	2	2	1	1	1	1	2	2	sawR		SawR
PA3141	1	3	3	1	1	2	2	3	3	wbpM		nucleotide sugar epimerase/dehydratase WbpM
PA3167	1	1	1	1	1	1	1	1	1	serC		3-phosphoserine aminotransferase
PA3171	1	2	2	2	2	2	2	1	1	ubiG		3-demethylubiquinone-9 3-methyltransferase
PA3174	1	2	2	2	2	3	3	3	3	hutR		HutR
PA3183	1	2	2	2	2	1	1	2	2	zwf		glucose-6-phosphate 1-dehydrogenase
PA3191	1	3	3	2	2	2	2	1	1	gtrS		glucose transport sensor, GtrS
PA3195	1	3	3	2	2	2	2	4	4	gapA		glyceraldehyde 3-phosphate dehydrogenase
PA3198	2	2	2	1	1	2	2	2	2		ypuG	conserved hypothetical protein
PA3200	1	2	1	1	1	2	2	2	2		yciV	conserved hypothetical protein
PA3211	1	3	3	2	2	3	3	3	3			probable permease of ABC transporter
PA3226	1	2	2	2	2	2	2	1	1			probable hydrolase
PA3241	1	1	1	1	1	1	1	2	2			hypothetical protein
PA3258	2	7	7	6	6	5	5	7	7			hypothetical protein
PA3261	3	3	3	4	4	4	4	3	3			hypothetical protein
PA3269	1	2	2	4	4	3	4	2	2			probable transcriptional regulator
PA3277	1	1	1	1	1	1	1	1	1			probable short-chain dehydrogenase
PA3281	1	1	1	2	2	3	3	1	1			hypothetical protein
PA3282	1	3	2	2	2	5	5	3	3			hypothetical protein
PA3283	1	2	2	1	1	2	2	2	2			conserved hypothetical protein
PA3290	1	12	11	13	8	10	10	14	17	tle1		Tle1
PA3292	5	5	5	14	14	12	12	5	5			hypothetical protein
PA3295	2	2	2	2	2	2	2	2	2			probable HIT family protein
PA3327	1	11	10	11	11	17	17	11	11			probable non-ribosomal peptide synthetase
PA3340	3	10	8	11	11	13	13	6	6			hypothetical protein
PA3341	1	1	1	1	1	1	1	1	1			probable transcriptional regulator
PA3345	1	1	1	1	1	1	1	2	2	hptB		Histidine phosphotransfer protein HptB
PA3363	1	2	2	1	1	4	4	2	2	amiR		aliphatic amidase regulator
PA3366	1	1	1	1	1	1	1	1	1	amiE		aliphatic amidase
PA3366.1	2	2	2	1	1	1	1	2	2	amiL		AmiL
PA3377	2	2	2	2	2	1	1	2	2		phnJ	conserved hypothetical protein
PA3384	1	1	1	1	1	2	2	1	1	phnC		ATP-binding component of ABC phosphonate transporter
PA3391	1	2	2	4	4	2	2	2	2	nosR		regulatory protein NosR
PA3396	1	1	1	1	1	1	1	1	1	nosL		NosL protein
PA3410	1	3	3	2	2	2	2	3	3	hasI		HasI
PA3417	1	5	5	1	1	2	2	1	1			probable pyruvate dehydrogenase E1 component, alpha subunit
PA3421	1	4	4	1	1	3	3	1	1			conserved hypothetical protein
PA3462	2	7	7	7	7	5	5	8	8			probable sensor/response regulator hybrid
PA3464	1	4	4	1	1	5	5	1	1			hypothetical protein
PA3476	1	2	2	2	2	2	2	2	2	rhlI		autoinducer synthesis protein RhlI
PA3482	2	2	2	2	2	3	3	1	1	metG		methionyl-tRNA synthetase
PA3517	6	7	7	3	3	1	1	4	4			probable lyase
PA3522	1	2	2	2	2	4	4	1	1	mexQ		MexQ
PA3548	1	2	2	2	2	3	3	2	2	algI		alginate o-acetyltransferase AlgI
PA3552	1	2	2	3	3	2	2	2	2	arnB	pmrH	ArnB
PA3559	1	2	2	3	3	2	2	3	3			probable nucleotide sugar dehydrogenase
PA3575	1	2	2	2	2	2	2	2	2			hypothetical protein
PA3579	1	1	1	1	1	3	3	2	2			probable carbohydrate kinase
PA3590	1	8	5	4	4	7	7	12	12			probable hydroxyacyl-CoA dehydrogenase
PA3592	1	4	4	2	2	4	4	4	4		baiF	conserved hypothetical protein
PA3596	1	3	3	2	2	1	1	5	5			probable methylated-DNA--protein-cysteine methyltransferase
PA3614	1	1	1	1	1	4	4	2	2			hypothetical protein
PA3626	2	5	4	3	3	4	4	5	5		ygbO	conserved hypothetical protein
PA3666	1	1	1	1	1	1	1	2	2	dapD		tetrahydrodipicolinate succinylase
PA3669	1	7	7	5	5	7	7	4	4			hypothetical protein
PA3671	1	2	2	3	3	1	1	2	2			probable permease of ABC transporter
PA3688	1	1	1	1	1	1	1	1	1			hypothetical protein
PA3723	1	1	1	1	1	4	4	1	1		yqjM	probable FMN oxidoreductase
PA3728	1	6	6	3	3	8	8	3	3			hypothetical protein
PA3734	6	7	7	4	4	5	5	4	4			hypothetical protein
PA3735	1	1	1	1	1	1	1	1	1	thrC		threonine synthase
PA3744	1	1	1	1	1	1	1	1	1	rimM		16S rRNA processing protein
PA3763	1	4	4	1	1	1	1	3	3	purL		phosphoribosylformylglycinamidine synthase
PA3765	1	1	1	1	1	3	3	1	1			hypothetical protein
PA3772	1	1	1	7	7	7	7	6	6			hypothetical protein
PA3805	1	1	1	1	1	1	1	1	1	pilF		type 4 fimbrial biogenesis protein PilF
PA3834	2	2	2	2	2	5	5	2	2	valS		valyl-tRNA synthetase
PA3836	1	1	1	1	1	1	1	1	1			hypothetical protein
PA3860	1	5	5	3	3	5	5	2	2			probable AMP-binding enzyme
PA3865	1	1	1	1	1	1	1	1	1			putative periplasmic lysine-, arginine-, ornithine-binding protein
PA3889	1	1	1	2	2	3	3	1	1	opuCC		OpuC ABC transporter, periplasmic substrate-binding protein, OpuCC
PA3908	1	2	2	2	2	4	4	3	3	tsiT	type VI immunity for Tox-Rease	immunity protein, TsiT
PA3927	2	3	3	1	1	2	2	2	2			probable transcriptional regulator
PA3943	1	5	5	5	5	5	5	3	3			conserved hypothetical protein
PA3958	1	1	1	1	1	1	1	1	1			hypothetical protein
PA3961	1	1	1	2	2	4	4	1	1		hrpB	probable ATP-dependent helicase
PA3989	1	2	2	1	1	1	1	1	1	holA		DNA polymerase III, delta subunit
PA3992	1	1	1	1	1	1	1	2	2	sltB3	soluble lytic (exolytic) transglycosylase	SltB3
PA3994	1	2	2	3	3	4	4	4	4			probable epoxide hydrolase
PA4023	1	1	1	1	1	1	1	2	2	eat	eutP	ethanolamine transporter, Eat
PA4027	1	1	1	4	4	7	7	1	1			hypothetical protein
PA4037	1	1	1	1	1	2	3	2	2			probable ATP-binding component of ABC transporter
PA4050	1	1	1	1	1	1	1	1	1	pgpA		phosphatidylglycerophosphatase A
PA4072	1	3	3	3	3	4	4	3	3			probable amino acid permease
PA4075	1	2	2	2	2	1	1	5	5			hypothetical protein
PA4081	1	2	2	2	3	3	3	2	3	cupB6		fimbrial subunit CupB6
PA4082	4	11	11	7	7	15	15	9	9	cupB5		adhesive protein CupB5
PA4084	1	3	3	3	3	6	6	3	3	cupB3	htrE	usher CupB3
PA4085	2	3	3	3	3	3	3	3	3	cupB2		chaperone CupB2
PA4086	5	8	8	8	8	9	9	8	8	cupB1		probable fimbrial subunit CupB1
PA4097	1	4	2	4	4	2	2	4	4		ydjL	probable alcohol dehydrogenase (Zn-dependent)
PA4203	1	2	2	2	2	3	3	2	2	nmoR		NmoR
PA4270	2	2	2	1	1	1	1	1	1	rpoB		DNA-directed RNA polymerase beta chain
PA4275	1	1	1	1	1	1	1	1	1	nusG		transcription antitermination protein NusG
PA4278	3	5	5	2	2	1	1	5	5			hypothetical protein
PA4280	2	2	2	3	3	2	2	2	2	birA		BirA bifunctional protein
PA4282	1	6	6	3	3	21	21	6	6		sbcC	probable exonuclease
PA4285	1	3	3	9	9	8	8	4	4	recC		exodeoxyribonuclease V gamma chain
PA4293	3	9	9	7	6	3	3	8	8	pprA		two-component sensor PprA
PA4294	1	1	1	1	1	1	1	2	2			hypothetical protein
PA4295	2	2	2	1	1	2	2	2	2	fppA		Flp prepilin peptidase A, FppA
PA4296	2	3	3	3	3	3	3	3	3	pprB		two-component response regulator, PprB
PA4297	1	2	2	3	3	2	2	1	1	tadG		TadG
PA4305	1	2	2	2	2	5	5	2	2	rcpC		RcpC
PA4306	2	2	2	2	2	2	1	2	2	flp		Type IVb pilin, Flp
PA4316	2	3	3	1	1	3	3	2	2	sbcB		exodeoxyribonuclease I
PA4319	1	1	1	1	1	2	2	1	1			conserved hypothetical protein
PA4320	1	2	2	3	3	6	6	4	4			hypothetical protein
PA4321	1	1	1	1	1	1	2	2	2			hypothetical protein
PA4343	1	2	2	2	2	2	2	2	2			probable major facilitator superfamily (MFS) transporter
PA4363	1	1	1	1	1	1	1	1	1	iciA	lysR	inhibitor of chromosome initiation IciA
PA4368	1	2	2	2	2	2	2	1	1			hypothetical protein
PA4374	1	1	1	1	1	2	2	1	1	mexV		Resistance-Nodulation-Cell Division (RND) multidrug efflux membrane fusion protein MexV
PA4375	2	3	3	1	1	1	1	3	3	mexW		Resistance-Nodulation-Cell Division (RND) multidrug efflux transporter MexW
PA4393	1	2	2	1	1	1	1	2	2	ampG		AmpG
PA4401	1	1	1	3	3	1	1	1	1			probable glutathione S-transferase
PA4410	3	4	4	1	1	2	2	1	1	ddlB		D-alanine--D-alanine ligase
PA4423	1	1	1	2	2	2	2	2	2		yraM	conserved hypothetical protein
PA4434	1	3	3	3	3	2	2	3	3			probable oxidoreductase
PA4437	1	2	2	1	1	1	1	2	2			hypothetical protein
PA4452	1	1	1	2	2	1	1	2	2			conserved hypothetical protein
PA4472	1	1	1	1	1	1	1	1	1	pmbA	tldE	PmbA protein
PA4476	2	4	4	3	3	5	5	3	3			hypothetical protein
PA4484	1	2	2	1	1	1	1	1	1	gatB		Glu-tRNA(Gln) amidotransferase subunit B
PA4485	1	1	1	1	1	2	2	3	3			conserved hypothetical protein
PA4488	2	6	5	2	2	8	8	11	11	magE		MagE
PA4491	1	2	2	2	2	4	4	7	7	magB	pufY ; yfaA	MagB
PA4496	1	3	3	1	1	4	3	6	6	dppA1		probable binding protein component of ABC transporter
PA4497	1	2	2	2	2	5	5	7	7	dppA2		probable binding protein component of ABC transporter
PA4501	1	13	9	13	12	13	13	14	14	opdP		OpdP
PA4503	1	3	3	3	3	3	3	3	3	dppB		dipeptide ABC transporter permease DppB
PA4510	2	2	2	2	2	3	3	1	1			conserved hypothetical protein
PA4517	1	2	2	1	1	2	2	2	2			conserved hypothetical protein
PA4528	1	1	1	2	2	2	2	1	1	pilD	xcpA	type 4 prepilin peptidase PilD
PA4539	4	4	4	1	1	6	6	4	4			hypothetical protein
PA4540	1	1	1	1	1	6	6	1	1		lepB	hypothetical protein
PA4541	4	14	12	7	7	29	33	15	15	lepA	tpsA4	Pseudomonas aeruginosa-derived large extracellular protease, LepA
PA4548	4	5	5	4	4	2	2	1	1		yfiT ; dadA*	probable D-amino acid oxidase
PA4557	1	1	1	1	1	1	1	1	1	lytB		LytB protein
PA4559	1	1	1	1	1	3	3	1	1	lspA		prolipoprotein signal peptidase
PA4571	2	4	4	2	2	2	2	6	6			probable cytochrome c
PA4576	2	2	2	2	2	2	2	2	2			probable ATP-dependent protease
PA4580	1	1	1	1	1	2	2	1	1			conserved hypothetical protein
PA4582	1	3	3	1	1	3	3	1	1			conserved hypothetical protein
PA4583	1	2	2	2	2	2	2	2	2		rtcB	conserved hypothetical protein
PA4591	1	4	4	4	4	3	3	5	5			hypothetical protein
PA4594	1	1	1	2	3	1	1	2	2			probable ATP-binding component of ABC transporter
PA4597	1	1	1	1	1	1	1	1	1	oprJ		Multidrug efflux outer membrane protein OprJ precursor
PA4602	1	2	2	1	1	3	3	2	2	glyA3		serine hydroxymethyltransferase
PA4616	2	2	2	2	2	2	2	1	1			probable c4-dicarboxylate-binding protein
PA4621	1	3	3	3	3	4	4	1	1			probable oxidoreductase
PA4624	3	3	3	4	4	4	4	3	3	cdrB		cyclic diguanylate-regulated TPS partner B, CdrB
PA4625	1	8	7	6	6	2	2	10	9	cdrA		cyclic diguanylate-regulated TPS partner A, CdrA
PA4626	2	6	6	6	6	4	4	6	6	hprA		glycerate dehydrogenase
PA4630	1	1	1	1	1	2	2	1	1			hypothetical protein
PA4636	1	1	1	1	1	1	1	1	1			hypothetical protein
PA4637	1	1	1	1	1	3	3	1	1			hypothetical protein
PA4657	2	2	2	2	2	2	2	2	2			hypothetical protein
PA4660	1	2	2	1	1	3	3	1	1	phr		deoxyribodipyrimidine photolyase
PA4669	1	1	1	1	1	4	4	2	2	ipk	ychB	isopentenyl monophosphate kinase
PA4681	1	1	1	1	1	2	2	2	2			hypothetical protein
PA4691	2	2	2	4	4	2	2	2	2			hypothetical protein
PA4692	1	2	2	2	2	3	3	2	2			conserved hypothetical protein
PA4710	1	1	1	3	3	1	1	1	1	phuR		Heme/Hemoglobin uptake outer membrane receptor PhuR precursor
PA4712	2	3	3	4	4	5	5	3	3			hypothetical protein
PA4720	1	2	2	2	2	4	4	3	3	trmA		tRNA (uracil-5-)-methyltransferase
PA4725	2	2	2	1	1	1	1	1	1	cbrA		two-component sensor CbrA
PA4731	1	2	2	1	1	1	1	2	2	panD		aspartate 1-decarboxylase precursor
PA4735	3	17	17	4	4	11	11	17	17			hypothetical protein
PA4763	1	1	1	1	1	3	3	2	2	recN		DNA repair protein RecN
PA4777	1	2	2	1	1	4	4	1	1	pmrB		PmrB: two-component regulator system signal sensor kinase PmrB
PA4805	2	3	3	3	3	4	3	3	3			probable class III aminotransferase
PA4816	1	4	3	4	4	4	4	4	4			hypothetical protein
PA4822	1	4	4	3	3	6	6	5	5			hypothetical protein
PA4825	1	2	2	2	2	5	5	1	1	mgtA		Mg(2+) transport ATPase, P-type 2
PA4837	1	3	3	2	2	7	7	2	2	cntO	zrmA ; TonB-dependent Outer Membrane Protein ZrmA	CntO
PA4855	1	1	1	1	1	2	2	1	1	purD		phosphoribosylamine--glycine ligase
PA4858	3	4	4	1	1	3	3	1	1			conserved hypothetical protein
PA4869	2	3	4	3	3	2	2	3	3			hypothetical protein
PA4882	1	2	2	1	1	1	1	1	1			hypothetical protein
PA4883	1	4	4	1	1	3	3	4	4			hypothetical protein
PA4915	1	2	2	1	1	3	3	1	1			probable chemotaxis transducer
PA4917	2	4	4	4	4	2	2	2	2	nadD2		nicotinate mononucleotide adenylyltransferase NadD2
PA4918	1	2	2	3	3	2	2	1	1	pcnA		nicotinamidase, PcnA
PA4930	1	3	3	3	3	4	4	5	5	alr		biosynthetic alanine racemase
PA4931	1	1	1	1	1	2	2	1	1	dnaB		replicative DNA helicase
PA4957	1	1	1	1	1	2	2	1	1	psd		phosphatidylserine decarboxylase
PA4963	2	2	2	1	1	2	2	1	1			hypothetical protein
PA4981	1	2	2	2	2	3	3	1	1	lysP		lysine-specific permease
PA4999	1	1	4	1	4	1	1	1	1	waaL		O-antigen ligase, WaaL
PA5000	1	1	1	2	2	4	4	1	1	wapR		alpha-1,3-rhamnosyltransferase WapR
PA5002	2	3	3	1	1	3	3	3	3	dnpA		de-N-acetylase involved in persistence, DnpA
PA5019	1	1	1	1	1	1	1	1	1		yhiR	conserved hypothetical protein
PA5023	1	2	2	5	5	3	3	2	2		ydiU	conserved hypothetical protein
PA5025	1	2	2	3	3	1	1	2	2	metY		homocysteine synthase
PA5026	1	2	2	2	2	1	1	1	1			hypothetical protein
PA5032	1	3	3	2	2	6	6	2	2			probable transcriptional regulator
PA5033	1	1	1	3	3	2	2	1	1			hypothetical protein
PA5034	2	2	2	1	1	2	2	2	2	hemE		uroporphyrinogen decarboxylase
PA5038	3	4	4	2	2	2	2	3	3	aroB		3-dehydroquinate synthase
PA5040	1	4	5	2	2	3	3	4	5	pilQ		Type 4 fimbrial biogenesis outer membrane protein PilQ precursor
PA5050	1	2	2	1	1	2	2	1	1	priA		primosomal protein N'
PA5070	1	1	1	1	1	1	1	1	1	tatC	yigU ; mttB	transport protein TatC
PA5087	10	11	11	6	6	5	5	3	3	tli5b2		type VI secretion lipase immunity protein, Tli5b2
PA5088	3	4	4	1	1	3	3	3	2	tli5b3		type VI secretion lipase immunity protein, Tli5b3
PA5089	2	3	3	7	7	7	7	7	6	tle5b	pldB	type VI secretion phospholipase D effector Tle5b
PA5090	3	10	10	8	8	10	10	6	6	vgrG5		VgrG5
PA5094	1	1	1	2	2	2	2	2	2			probable ATP-binding component of ABC transporter
PA5095	1	1	1	1	1	1	1	1	1			probable permease of ABC transporter
PA5096	1	2	2	3	3	2	2	1	1			probable binding protein component of ABC transporter
PA5099	1	3	3	3	3	3	3	3	3			probable transporter
PA5103	1	1	1	3	3	1	1	1	1	puuR		PuuR
PA5106	1	2	2	3	3	3	3	2	2			conserved hypothetical protein
PA5115	1	1	1	2	2	1	1	1	1			conserved hypothetical protein
PA5127	1	2	2	2	2	2	2	2	2		yibK	probable rRNA methylase
PA5132	1	3	3	3	3	4	4	3	3			hypothetical protein
PA5136	4	6	6	4	4	4	4	6	6			hypothetical protein
PA5156	2	3	3	1	1	3	3	5	5			hypothetical protein
PA5159	1	1	1	2	2	2	2	1	1		emrA ; pmrA	multidrug resistance protein
PA5160	1	3	3	4	4	4	4	3	3		emrB ; pmrB	drug efflux transporter
PA5167	1	1	1	1	1	1	1	1	1	dctP		DctP
PA5176	1	2	2	2	2	2	2	2	2		yrfE	NUDIX hydrolase
PA5181	1	1	1	1	1	5	5	1	1			probable oxidoreductase
PA5185	1	2	2	1	1	4	4	2	2			thiolester hydrolase
PA5187	2	3	3	3	3	5	5	2	2			probable acyl-CoA dehydrogenase
PA5188	1	3	3	1	1	6	6	3	3			probable 3-hydroxyacyl-CoA dehydrogenase
PA5194	2	2	2	2	2	1	1	2	2			hypothetical protein
PA5195	1	3	3	3	3	2	2	2	2		yrfH	probable heat shock protein
PA5206	1	1	1	2	2	3	3	1	1	argE		acetylornithine deacetylase
PA5208	1	2	2	2	2	1	1	2	2			conserved hypothetical protein
PA5213	2	5	5	8	8	6	6	10	10	gcvP1		glycine cleavage system protein P1
PA5214	1	1	1	1	1	1	1	1	1	gcvH1		glycine cleavage system protein H1
PA5218	1	1	1	1	1	1	1	1	1			probable transcriptional regulator
PA5224	1	1	1	1	1	1	1	1	1	pepP		aminopeptidase P
PA5238	3	6	6	8	6	9	9	10	8			probable O-antigen acetylase
PA5248	2	4	4	3	3	4	4	4	4			hypothetical protein
PA5266	2	13	12	5	5	8	8	13	13	vgrG6		VgrG6
PA5272	2	5	5	7	7	5	5	5	5	cyaA		adenylate cyclase
PA5277	1	1	1	1	1	2	2	1	1	lysA		diaminopimelate decarboxylase
PA5281	1	1	1	3	3	4	4	1	1		yigB	probable hydrolase
PA5284	1	1	1	1	1	6	6	1	1			hypothetical protein
PA5302	1	1	1	1	1	1	1	1	1	dadX	alr2	catabolic alanine racemase
PA5313	1	3	3	3	3	4	4	3	3	gabT2	paaT	Transaminase
PA5317	2	2	2	2	2	4	4	2	2	dppA5		probable binding protein component of ABC dipeptide transporter
PA5328	1	2	2	2	2	3	3	2	2	sphB		SphB
PA5346	1	1	1	3	2	3	3	1	1	sadB		SadB
PA5362	1	1	1	1	1	1	1	1	1			conserved hypothetical protein
PA5368	2	2	2	2	2	2	2	2	2	pstC		membrane protein component of ABC phosphate transporter
PA5383	1	2	2	1	1	3	3	2	2		yeiH	conserved hypothetical protein
PA5393	1	2	2	1	1	2	2	2	2			conserved hypothetical protein
PA5396	1	1	1	1	1	1	1	1	1			amidohydrolase
PA5412	2	11	8	11	11	7	7	12	12			hypothetical protein
PA5416	1	1	1	1	1	1	1	1	1	soxB		sarcosine oxidase beta subunit
PA5423	1	2	2	1	1	5	4	2	2			hypothetical protein
PA5434	2	2	2	1	1	1	1	2	2	mtr		tryptophan permease
PA5452	1	1	1	2	2	1	1	1	1	wbpW		phosphomannose isomerase/GDP-mannose WbpW
PA5455	2	5	5	6	6	8	8	5	5			putative glycosyltransferase
PA5474	2	3	3	3	3	4	4	3	3			probable metalloprotease
PA5493	1	1	1	1	1	2	2	1	1	polA		DNA polymerase I
PA5495	1	1	1	1	1	2	2	1	1	thrB		homoserine kinase
PA5497	1	1	1	2	2	1	1	1	1	nrdJa		class II (cobalamin-dependent) ribonucleotide-diphosphate reductase subunit, NrdJa
PA5498	1	4	4	3	3	3	3	4	4	znuA		ZnuA
PA5505	1	1	1	1	1	4	4	1	1			probable TonB-dependent receptor
PA5515	1	1	1	1	1	1	1	1	1			hypothetical protein
PA5516	1	1	1	1	1	2	2	1	1	pdxY		pyridoxamine kinase
PA5525	3	3	3	3	3	4	4	3	3			probable transcriptional regulator
PA5534	1	1	1	1	1	8	8	2	2			hypothetical protein
PA5542	1	2	2	3	3	5	5	2	2			Pseudomonas imipenem beta-lactamase PIB-1
PA5545	1	1	1	1	1	2	2	1	1			putative glutamate/glutamine-binding protein
PA5549	1	2	2	2	2	2	2	2	2	glmS		glucosamine--fructose-6-phosphate aminotransferase
PA5561	1	1	1	1	1	1	1	1	1	atpI	uncI	ATP synthase protein I
PA5565	1	2	2	2	2	2	2	2	2	gidA		glucose-inhibited division protein A

## Sheet: Common Genes Late isolates
Table S3. Genes commonly mutated across early (first sheet) and late (second sheet) isolates from the collection analyzed.
gene_id	P01L	P02L	P03L	P04L	P05L	P06L	P07L	P08L	P09L	Gene.Name	Gene.Synonym	Product.Name
PA0017	1	1	1	2	2	5	5	3	3		sun ; fmu	conserved hypothetical protein
PA0021	1	1	1	2	2	4	4	2	2		smf	conserved hypothetical protein
PA0027	1	1	1	1	1	5	5	1	1			hypothetical protein
PA0028	1	2	2	2	2	4	4	1	1			hypothetical protein
PA0029	2	2	2	3	2	4	5	5	2			probable sulfate transporter
PA0030	1	1	1	1	1	1	1	1	1	cosX		CosX
PA0031	1	1	1	2	2	2	2	4	4	betC		choline sulfatase
PA0041	3	10	8	18	16	10	10	2	1			probable hemagglutinin
PA0042	1	1	1	1	1	1	1	1	1			hypothetical protein
PA0043	3	3	3	3	3	6	6	5	5			hypothetical protein
PA0044	3	3	3	3	3	3	3	2	2	exoT		exoenzyme T
PA0048	2	2	2	1	1	1	1	2	2			probable transcriptional regulator
PA0051	3	3	3	1	1	2	2	2	2	phzH		potential phenazine-modifying enzyme
PA0058	1	1	1	4	4	2	2	4	4	dsbM		DsbM
PA0065	1	1	1	2	2	2	2	2	2			haloacid dehalogenase (HAD) family hydrolase
PA0067	1	1	1	2	2	2	2	2	2	prlC	opdA	oligopeptidase A
PA0074	3	3	4	4	4	5	5	3	3	ppkA	tagE1	serine/threonine protein kinase PpkA
PA0077	2	2	2	1	1	5	5	4	3	icmF1	tssM1	IcmF1
PA0082	1	4	4	4	4	4	4	3	3	tssA1		TssA1
PA0088	2	2	2	2	2	2	2	2	2	tssF1		TssF1
PA0091	1	1	1	1	1	2	2	1	1	vgrG1	vgrG1a	VgrG1
PA0099	1	1	1	1	1	1	1	1	1			type VI effector protein
PA0101	5	9	9	7	7	4	4	7	7			hypothetical protein
PA0102	1	1	1	1	1	1	1	1	1	psCA1		beta-carbonic anhydrase
PA0103	2	2	2	2	2	2	2	2	2			probable sulfate transporter
PA0111	3	3	3	3	3	1	1	2	2			hypothetical protein
PA0112	1	1	1	2	2	1	1	5	5			hypothetical protein
PA0117	1	1	1	1	1	1	1	2	2			probable short chain dehydrogenase
PA0118	4	4	4	1	1	2	2	2	2			hypothetical protein
PA0121	1	1	1	1	1	2	2	1	1			hypothetical protein
PA0125	1	1	1	1	1	1	1	1	1			ParD antitoxin
PA0127	1	1	1	1	1	2	2	1	1			hypothetical protein
PA0136	4	4	4	4	4	2	2	4	4			probable ATP-binding component of ABC transporter
PA0137	1	1	1	1	1	1	1	2	2			probable permease of ABC transporter
PA0138	3	3	3	3	3	3	3	3	3			probable permease of ABC transporter
PA0140	2	2	2	2	2	3	3	2	2	ahpF		alkyl hydroperoxide reductase subunit F
PA0142	3	3	3	4	4	4	6	3	3			hypothetical protein
PA0143	1	1	1	1	1	3	6	1	1	nuh		purine nucleosidase Nuh
PA0146	1	1	1	2	2	3	3	1	1			conserved hypothetical protein
PA0151	6	7	7	7	6	7	7	8	8			probable TonB-dependent receptor
PA0154	4	4	4	3	3	2	2	2	2	pcaG		protocatechuate 3,4-dioxygenase, alpha subunit
PA0159	2	2	2	2	2	2	2	2	2			probable transcriptional regulator
PA0162	4	4	4	1	1	2	2	2	2	opdC		histidine porin OpdC
PA0164	1	2	2	1	1	5	5	1	1			probable gamma-glutamyltranspeptidase
PA0178	3	4	4	2	2	3	3	4	2			probable two-component sensor
PA0181	1	1	1	1	1	2	2	2	2			probable transcriptional regulator
PA0183	2	1	2	2	2	5	5	1	1	atsA		arylsulfatase
PA0184	1	1	1	2	2	2	2	1	1		atsC	probable ATP-binding component of ABC transporter
PA0189	3	3	3	6	5	6	6	4	4		opdI	probable porin
PA0192	4	4	4	6	5	6	6	4	4			probable TonB-dependent receptor
PA0208	3	3	3	1	1	2	2	2	1	mdcA		malonate decarboxylase alpha subunit
PA0209	1	2	2	2	2	2	2	3	3		mdcB	conserved hypothetical protein
PA0215	1	1	1	2	2	2	2	1	1		madL	malonate transporter MadL
PA0219	1	1	1	2	2	1	1	1	1			probable aldehyde dehydrogenase
PA0232	1	1	1	2	2	3	3	1	1	pcaC		gamma-carboxymuconolactone decarboxylase
PA0234	1	1	1	4	4	4	4	2	2			hypothetical protein
PA0237	2	3	2	2	2	4	4	1	1			probable oxidoreductase
PA0242	2	2	2	4	4	6	6	3	2			hypothetical protein
PA0244	2	3	3	1	1	2	2	3	3			hypothetical protein
PA0246	5	5	5	3	2	3	3	5	5			probable major facilitator superfamily (MFS) transporter
PA0247	3	3	3	1	1	3	3	3	3	pobA		p-hydroxybenzoate hydroxylase
PA0250	1	1	1	1	1	1	1	1	1			conserved hypothetical protein
PA0251	1	1	1	2	2	5	15	1	1			hypothetical protein
PA0254	3	3	3	5	5	7	7	3	3	hudA	ubiD	HudA
PA0267	1	1	1	3	3	1	1	1	1			hypothetical protein
PA0270	2	2	2	2	2	3	3	2	2			hypothetical protein
PA0272	1	1	1	1	1	4	4	1	1			probable transcriptional regulator
PA0273	3	4	4	5	5	7	7	4	4			probable major facilitator superfamily (MFS) transporter
PA0274	2	2	2	5	4	4	4	2	2			hypothetical protein
PA0277	1	1	1	1	1	2	2	1	1			putative Zn-dependent peptidase
PA0278	2	3	3	3	3	2	2	3	3			hypothetical protein
PA0288	1	1	1	1	1	1	1	2	2	gpuA		3-guanidinopropionase
PA0289	3	3	3	4	4	4	4	3	3	gpuR		transcriptional activator GpuR
PA0292	1	1	1	2	2	4	4	1	1	aguA		agmatine deiminase
PA0294	1	3	3	3	3	2	2	1	1	aguR		transcriptional regulator AguR
PA0304	1	1	1	1	1	1	1	1	1	spuH	potI	polyamine transport protein PotI
PA0305	4	4	4	7	7	5	5	2	2	hacB		acylhomoserine lactone acylase B
PA0307	2	2	2	1	1	1	1	2	2			hypothetical protein
PA0319	2	2	2	1	1	2	2	2	2			hypothetical protein
PA0321	1	1	1	1	1	1	1	2	1			acetylpolyamine amidohydrolase
PA0328	5	5	5	6	5	5	5	6	5	aaaA		arginine-specific autotransporter of Pseudomonas aeruginosa, AaaA
PA0329	2	2	2	2	1	1	1	2	2			conserved hypothetical protein
PA0332	2	2	2	1	1	1	1	2	2			hypothetical protein
PA0333	4	4	4	2	2	4	4	4	4			hypothetical protein
PA0334	4	7	7	8	8	4	4	6	6			probable major facilitator superfamily (MFS) transporter
PA0345	1	2	2	4	4	6	6	4	4			hypothetical protein
PA0361	2	2	2	1	1	4	4	3	2			probable gamma-glutamyltranspeptidase precursor
PA0371	6	6	6	3	3	3	3	7	6			putative Zn-dependent peptidase
PA0372	1	1	1	1	1	1	1	1	1			probable zinc protease
PA0391	2	2	2	2	2	2	2	2	1			hypothetical protein
PA0393	1	1	1	2	2	1	1	2	2	proC		pyrroline-5-carboxylate reductase
PA0399	2	2	2	1	1	2	2	1	1			cystathionine beta-synthase
PA0400	2	2	2	2	1	1	1	1	1		metC ; metB	probable cystathionine gamma-lyase
PA0406	1	1	1	3	2	1	1	2	2	tonB3		TonB3
PA0413	3	4	4	6	4	23	23	8	7	chpA	pilL	component of chemotactic signal transduction system
PA0415	2	2	2	2	2	3	3	2	2	chpC		probable chemotaxis protein
PA0416	2	2	2	3	3	1	1	2	2	chpD		probable transcriptional regulator
PA0418	1	1	1	1	1	4	4	3	1			hypothetical protein
PA0420	1	1	1	1	1	1	1	1	1	bioA		adenosylmethionine-8-amino-7-oxononanoate aminotransferase
PA0429	1	1	1	2	2	1	1	1	1			hypothetical protein
PA0431	2	2	2	1	1	2	2	2	2			hypothetical protein
PA0433	3	3	3	3	3	5	5	3	3			hypothetical protein
PA0434	2	3	3	2	2	3	3	1	1			hypothetical protein
PA0435	6	6	6	6	6	5	5	4	4			hypothetical protein
PA0439	1	1	1	1	1	1	1	2	1		dypB ; yeiA	probable oxidoreductase
PA0440	2	2	2	3	3	4	4	2	2		dypA	probable oxidoreductase
PA0448	1	1	1	1	1	1	1	2	2	gcdR		transcriptional regulator, GcdR
PA0450	4	4	4	4	4	3	3	9	9			probable phosphate transporter
PA0451	1	1	1	3	2	1	1	3	3			conserved hypothetical protein
PA0454	2	2	2	4	3	3	3	2	2		yccS	conserved hypothetical protein
PA0459	3	3	3	3	3	3	3	3	3		clpC	probable ClpA/B protease ATP binding subunit
PA0461	1	1	1	1	1	1	1	1	1		yihG	conserved hypothetical protein
PA0464	1	1	1	1	1	1	3	1	1	creC	phoM	two-component sensor CreC
PA0465	1	1	1	2	2	4	4	1	1	creD	cet	inner membrane protein CreD
PA0470	5	7	12	17	13	6	6	11	12	fiuA		Ferrichrome receptor FiuA
PA0473	1	1	1	1	1	3	3	1	1		psfA	probable glutathione S-transferase
PA0476	1	1	1	2	1	1	1	1	1			probable permease
PA0479	3	3	3	2	2	6	6	3	3			probable transcriptional regulator
PA0480	1	1	1	1	1	2	2	1	1			probable hydrolase
PA0482	1	1	1	1	1	1	1	3	1	glcB	aceB	malate synthase G
PA0486	1	1	1	1	1	2	2	1	1		yihE	conserved hypothetical protein
PA0495	1	1	1	1	1	5	5	6	6			hypothetical protein
PA0496	2	2	2	1	1	2	1	4	4		ybgK	conserved hypothetical protein
PA0501	1	1	1	1	1	1	1	1	1	bioF		8-amino-7-oxononanoate synthase
PA0545	3	3	3	4	4	5	5	3	2			hypothetical protein
PA0564	1	1	1	2	2	2	2	2	1			probable transcriptional regulator
PA0566	2	2	2	3	3	2	2	3	2			hypothetical protein
PA0568	1	1	1	1	1	1	1	1	1			hypothetical protein
PA0569	2	2	2	1	1	3	3	2	2			hypothetical protein
PA0571	2	2	2	2	2	5	5	2	2			hypothetical protein
PA0575	13	13	13	8	7	10	10	7	5	rmcA		redox regulator of c_di_GMP, RmcA
PA0577	2	2	2	1	1	1	1	2	2	dnaG		DNA primase
PA0580	2	2	2	3	3	1	1	3	3	gcp	ygjD	O-sialoglycoprotein endopeptidase
PA0583	2	2	2	2	2	2	2	2	2			hypothetical protein
PA0584	2	2	2	1	1	2	2	2	2	cca		tRNA nucleotidyl transferase
PA0589	1	1	1	1	1	1	1	1	1		glpE	conserved hypothetical protein
PA0592	1	1	1	2	2	1	1	1	1	ksgA		rRNA (adenine-N6,N6)-dimethyltransferase
PA0593	2	2	2	3	2	2	2	2	2	pdxA		pyridoxal phosphate biosynthetic protein PdxA
PA0594	1	1	1	1	1	1	1	1	1	surA		peptidyl-prolyl cis-trans isomerase SurA
PA0595	4	4	4	7	7	2	2	4	4	lptD	imp ; ostA	LPS-assembly protein LptD
PA0596	1	1	1	2	2	3	3	1	1			hypothetical protein
PA0597	1	1	1	1	1	1	1	1	1			probable nucleotidyl transferase
PA0599	3	3	3	1	1	2	2	3	3			hypothetical protein
PA0600	3	3	3	3	2	4	4	3	3	agtS		two-component sensor, AgtS
PA0605	1	1	1	3	3	3	3	3	3	agtC		AgtC
PA0608	1	1	1	1	1	1	1	1	1		gph	probable phosphoglycolate phosphatase
PA0609	1	1	1	1	1	1	1	2	1	trpE		anthranilate synthetase component I
PA0610	3	3	3	1	1	1	1	3	3	prtN		transcriptional regulator PrtN
PA0613	3	3	3	4	4	1	1	2	2			hypothetical protein
PA0629	3	3	3	3	3	1	1	3	3			conserved hypothetical protein
PA0630	3	3	3	2	2	2	2	3	3			hypothetical protein
PA0636	2	3	3	5	5	3	3	3	3			hypothetical protein
PA0638	3	3	3	3	3	2	2	3	2			probable bacteriophage protein
PA0639	1	1	1	1	1	1	1	1	1			conserved hypothetical protein
PA0640	1	1	1	1	1	1	1	2	1			probable bacteriophage protein
PA0641	10	9	10	8	8	3	3	11	11			probable bacteriophage protein
PA0646	1	1	1	2	2	1	1	1	1			hypothetical protein
PA0649	2	2	2	1	1	2	2	3	3	trpG	pabA	anthranilate synthase component II
PA0651	2	2	2	3	3	2	2	2	2	trpC		indole-3-glycerol-phosphate synthase
PA0657	1	1	1	1	1	3	3	1	1			probable ATPase
PA0659	2	2	2	3	2	5	5	2	2			hypothetical protein
PA0660	2	2	2	2	2	1	1	2	2			NAD(P)H:quinone reductase
PA0666	4	4	4	4	4	4	4	4	4	anmK		1,6-Anhydro-N-acetylmuramic acid kinase, AnmK
PA0669	12	12	12	11	11	9	9	12	12			probable DNA polymerase alpha chain
PA0670	3	3	3	1	1	2	2	3	3			hypothetical protein
PA0671	2	3	3	3	3	2	2	2	3			hypothetical protein
PA0673	1	1	1	1	1	1	1	1	1		pigB	hypothetical protein
PA0677	2	3	3	1	1	2	2	3	3	hxcW		HxcW
PA0678	1	1	1	1	1	2	2	1	1	hxcU		HxcU
PA0679	1	1	1	3	3	2	2	1	1	hxcP		HxcP
PA0682	3	4	4	3	2	3	3	5	4	hxcX		HxcX
PA0683	8	11	11	4	4	12	12	11	11	hxcY		HxcY
PA0690	14	15	15	20	20	3	2	20	16	pdtA		phosphate depletion regulated TPS partner A, PdtA
PA0692	2	2	2	4	4	1	1	3	2	pdtB		phosphate depletion regulated TPS partner B, PdtB
PA0695	2	2	2	2	2	2	2	2	1			hypothetical protein
PA0698	1	1	1	1	1	2	2	1	1			hypothetical protein
PA0699	1	1	1	3	3	1	1	2	2			probable peptidyl-prolyl cis-trans isomerase, PpiC-type
PA0703	4	4	4	4	4	2	2	5	5			probable major facilitator superfamily (MFS) transporter
PA0705	2	1	2	2	1	1	1	2	1	migA		alpha-1,6-rhamnosyltransferase MigA
PA0707	3	3	3	1	1	2	2	2	1	toxR	regA	transcriptional regulator ToxR
PA0708	4	4	4	4	4	4	4	5	5			probable transcriptional regulator
PA0730	5	5	5	1	1	5	5	2	2			probable transferase
PA0731	1	1	1	1	1	2	2	1	1			hypothetical protein
PA0733	3	3	3	1	1	5	5	1	1		rsuA	probable pseudouridylate synthase
PA0734	2	2	2	1	1	4	4	1	1			hypothetical protein
PA0735	2	2	2	2	2	8	8	2	2			hypothetical protein
PA0739	1	1	1	2	2	10	10	1	1			probable transcriptional regulator
PA0740	1	1	1	3	2	6	6	3	3	sdsA1	yjcS	SDS hydrolase SdsA1
PA0743	1	1	1	3	3	4	4	2	2			probable 3-hydroxyisobutyrate dehydrogenase
PA0747	1	1	1	1	1	3	3	1	1			probable aldehyde dehydrogenase
PA0752	1	1	1	1	1	9	9	3	2			conserved hypothetical protein
PA0753	1	1	1	2	2	6	6	1	1			hypothetical protein
PA0757	2	2	2	1	1	3	3	2	2			probable two-component sensor
PA0766	1	1	1	1	1	4	4	1	1	mucD		serine protease MucD precursor
PA0774	3	3	3	3	3	3	3	3	3		yecP	conserved hypothetical protein
PA0782	1	1	1	1	1	2	2	1	1	putA	pruB ; pruA	proline dehydrogenase PutA
PA0784	5	5	5	1	1	6	6	1	1			probable transcriptional regulator
PA0788	1	1	1	1	1	1	1	1	1			hypothetical protein
PA0793	1	1	1	1	1	3	3	2	2			hypothetical protein
PA0794	1	1	1	1	1	1	1	3	3			probable aconitate hydratase
PA0799	1	1	1	1	1	1	1	1	1			probable helicase
PA0800	6	7	7	2	2	3	2	7	7			hypothetical protein
PA0802	1	1	1	1	1	3	3	1	1			hypothetical protein
PA0804	2	2	2	2	2	2	2	2	2			probable oxidoreductase
PA0806	1	1	1	1	1	1	1	1	1			hypothetical protein
PA0808	1	1	1	2	2	1	1	1	1			hypothetical protein
PA0809	2	2	2	3	3	1	1	3	2			probable transporter
PA0810	2	2	2	2	2	2	2	2	2			probable haloacid dehalogenase
PA0811	2	2	2	2	2	2	2	2	2			probable major facilitator superfamily (MFS) transporter
PA0812	4	4	4	3	3	3	3	5	4			hypothetical protein
PA0813	4	5	5	2	2	2	2	6	6			hypothetical protein
PA0816	2	2	2	3	3	1	1	1	1			probable transcriptional regulator
PA0817	2	2	2	2	2	3	3	1	1			probable ring-cleaving dioxygenase
PA0818	2	2	2	1	1	1	1	2	2			hypothetical protein
PA0819	1	3	3	2	3	5	5	6	6			hypothetical protein
PA0828	3	3	3	3	3	5	5	3	3			probable transcriptional regulator
PA0829	1	1	1	1	1	1	1	1	1			probable hydrolase
PA0844	4	4	4	2	2	5	5	3	3	plcH	phlC ; plcS	hemolytic phospholipase C precursor
PA0845	5	6	6	10	10	7	7	6	6	cerN		CerN
PA0846	1	1	1	1	1	2	2	1	1		cysZ	probable sulfate uptake protein
PA0847	2	2	2	3	3	6	5	1	1			diguanylate cyclase
PA0852	1	1	1	1	1	1	1	2	1	cbpD		chitin-binding protein CbpD precursor
PA0860	1	1	1	2	2	1	1	2	1			probable ATP-binding/permease fusion ABC transporter
PA0861	2	2	2	2	3	5	5	3	3	rbdA		RbDA
PA0863	2	2	2	1	1	2	2	3	2			probable oxidoreductase
PA0866	1	1	2	1	1	1	1	3	3	aroP2		aromatic amino acid transport protein AroP2
PA0875	1	1	1	1	1	2	2	1	1			conserved hypothetical protein
PA0881	3	3	3	1	1	3	3	2	2			hypothetical protein
PA0891	2	2	2	1	1	3	3	1	1		aotO	hypothetical protein
PA0894	2	2	2	1	1	3	3	2	2			hypothetical protein
PA0895	1	1	1	2	2	2	2	1	1	aruC	dapC ; argD ; astC	N2-Succinylornithine 5-aminotransferase (SOAT) = N2-acetylornithine 5-aminotransferase (ACOAT)
PA0898	1	1	1	3	3	5	5	1	1	aruD	astD	N-Succinylglutamate 5-semialdehyde dehydrogenase
PA0910	2	2	2	2	2	7	7	2	2	alpD		AlpD
PA0911	2	2	2	2	2	2	2	2	2	alpE		AlpE
PA0912	1	1	1	3	3	3	3	1	1			hypothetical protein
PA0915	1	1	1	1	1	2	2	1	1		yehS	conserved hypothetical protein
PA0918	2	2	2	1	1	2	2	2	2			cytochrome b561
PA0924	4	4	4	6	5	3	3	4	4			hypothetical protein
PA0925	3	3	3	2	2	1	1	2	2			hypothetical protein
PA0926	1	1	1	1	1	1	1	2	2			hypothetical protein
PA0931	1	1	1	3	1	1	1	2	1	pirA		ferric enterobactin receptor PirA
PA0935	2	2	2	3	3	1	1	2	2		mazG	conserved hypothetical protein
PA0938	1	1	1	10	10	4	4	3	1	wzz2		Wzz2
PA0939	1	1	1	2	2	1	1	1	1			hypothetical protein
PA0941	1	1	1	1	1	1	1	1	1			hypothetical protein
PA0942	1	1	1	1	1	1	1	1	1			probable transcriptional regulator
PA0949	1	1	1	1	1	1	1	1	1	wrbA		Trp repressor binding protein WrbA
PA0951	2	2	2	2	2	3	3	2	2		rbn	probable ribonuclease
PA0958	2	14	14	14	14	8	9	14	13	oprD		Basic amino acid, basic peptide and imipenem outer membrane porin OprD precursor
PA0971	1	1	1	1	1	2	2	1	1	tolA		TolA protein
PA0972	1	1	1	1	1	1	1	1	1	tolB		TolB protein
PA0975	1	1	1	1	1	4	4	1	1			probable radical activating enzyme
PA0999	1	1	1	1	1	1	1	1	1	pqsD	fabH1	3-oxoacyl-[acyl-carrier-protein] synthase III
PA1001	2	2	2	2	2	5	5	2	2	phnA		anthranilate synthase component I
PA1002	1	1	1	1	1	1	1	1	1	phnB		anthranilate synthase component II
PA1017	3	3	3	5	5	2	2	4	3	pauA		pimeloyl-CoA synthetase
PA1019	3	3	3	2	2	3	3	2	2	mucK		cis,cis-muconate transporter MucK
PA1020	2	2	2	7	7	3	3	4	4			probable acyl-CoA dehydrogenase
PA1022	3	3	3	4	4	4	4	5	5			probable acyl-CoA dehydrogenase
PA1023	1	1	1	3	3	1	1	2	2			probable short-chain dehydrogenase
PA1025	5	6	6	5	4	5	5	5	5	opdD		OpdD
PA1027	1	1	1	2	1	3	3	4	1	amaB	pcd	delta1-Piperideine-6-carboxylate dehydrogenase
PA1031	1	1	1	1	1	2	2	2	2		yigN	conserved hypothetical protein
PA1040	1	1	1	1	1	1	1	1	1			hypothetical protein
PA1045	2	2	2	1	1	1	1	1	1			hypothetical protein
PA1046	12	12	12	7	7	14	14	4	4			beta-agarase
PA1049	1	1	1	2	2	1	1	2	1	pdxH		pyridoxine 5'-phosphate oxidase
PA1056	5	6	6	2	2	8	8	2	2	shaC	phaD	ShaC
PA1057	2	2	2	1	1	2	2	1	1	shaD	phaE	ShaD
PA1063	2	2	2	1	1	2	2	1	1			hypothetical protein
PA1065	1	1	1	1	1	3	3	2	2			conserved hypothetical protein
PA1068	4	5	4	4	4	3	3	2	2			probable heat shock protein (hsp90 family)
PA1069	2	2	2	1	1	1	1	2	1			hypothetical protein
PA1085	1	1	1	2	2	1	1	2	2	flgJ		flagellar protein FlgJ
PA1086	3	3	3	24	19	6	6	3	3	flgK		flagellar hook-associated protein 1 FlgK
PA1108	3	4	4	3	3	6	6	6	5			probable major facilitator superfamily (MFS) transporter
PA1109	2	2	2	1	1	1	1	3	3			probable transcriptional regulator
PA1110	1	1	1	1	1	2	2	2	2			hypothetical protein
PA1113	1	1	1	1	1	1	1	2	2			ABC transporter
PA1114	3	3	3	2	2	1	1	2	2			hypothetical protein
PA1115	6	6	6	2	2	6	6	1	1			hypothetical protein
PA1121	1	1	1	1	1	2	2	1	1	yfiR		YfiR
PA1126	1	1	1	1	1	1	1	1	1			hypothetical protein
PA1132	2	2	2	1	1	1	1	2	2			hypothetical protein
PA1133	2	2	2	1	1	2	2	2	2			hypothetical protein
PA1134	3	4	4	3	3	1	1	4	4			hypothetical protein
PA1135	3	3	3	3	3	4	4	2	2		yedU	conserved hypothetical protein
PA1139	1	1	1	4	4	1	1	2	1			hypothetical protein
PA1141	2	2	2	2	2	1	1	3	2			probable transcriptional regulator
PA1143	1	1	1	1	1	3	3	1	1			hypothetical protein
PA1144	5	6	6	5	5	4	4	7	6			probable major facilitator superfamily (MFS) transporter
PA1146	1	1	1	4	4	2	2	1	1			probable iron-containing alcohol dehydrogenase
PA1148	2	2	2	2	3	7	7	4	2	toxA	eta	exotoxin A precursor
PA1153	5	3	3	6	6	8	8	5	5			hypothetical protein
PA1161	2	2	2	2	2	4	4	2	2	rrmA		rRNA methyltransferase
PA1163	5	5	5	2	2	4	4	5	5	ndvB		NdvB
PA1164	1	2	2	1	1	1	1	2	2			conserved hypothetical protein
PA1165	1	1	1	1	1	1	1	2	1	pcpS		PcpS
PA1166	5	5	5	5	5	2	2	5	5			hypothetical protein
PA1167	1	1	1	2	1	2	2	1	1			hypothetical protein
PA1169	5	5	5	6	6	8	8	5	5			probable lipoxygenase
PA1174	2	2	2	1	1	2	2	4	2	napA		periplasmic nitrate reductase protein NapA
PA1176	1	1	1	1	1	2	2	1	1	napF		ferredoxin protein NapF
PA1181	2	2	2	4	2	2	3	3	3		yegE	conserved hypothetical protein
PA1182	2	2	2	1	1	1	1	3	3			probable transcriptional regulator
PA1191	1	1	1	1	1	1	1	3	3			hypothetical protein
PA1193	1	1	1	1	1	4	4	1	1			hypothetical protein
PA1203	2	2	2	1	1	1	1	1	1			hypothetical protein
PA1205	1	2	2	1	1	3	3	1	1			conserved hypothetical protein
PA1208	6	6	6	2	2	4	4	3	2			conserved hypothetical protein
PA1211	3	3	3	2	2	6	6	2	2			hypothetical protein
PA1212	2	2	2	1	1	1	1	1	1			probable major facilitator superfamily (MFS) transporter
PA1214	1	2	2	1	1	3	3	1	1			hypothetical protein
PA1215	3	3	3	2	1	2	2	2	2			hypothetical protein
PA1220	7	8	8	4	3	7	7	2	2			hypothetical protein
PA1221	3	3	3	2	2	10	10	4	3			nonribosomal peptide synthetase
PA1227	5	5	5	2	2	2	2	2	2			hypothetical protein
PA1232	4	5	5	5	5	5	5	6	6			hypothetical protein
PA1234	1	1	1	1	1	2	2	2	2			hypothetical protein
PA1235	1	1	1	2	2	2	2	1	1			probable transcriptional regulator
PA1238	2	3	3	7	7	6	6	2	2		opmJ	probable outer membrane component of multidrug efflux pump
PA1243	6	6	6	6	6	8	8	5	5			probable sensor/response regulator hybrid
PA1249	2	2	2	1	1	2	2	1	1	aprA		alkaline metalloproteinase precursor
PA1251	2	3	3	5	5	5	5	3	3			probable chemotaxis transducer
PA1253	6	7	6	5	5	9	9	5	5	lhpG		alpha-ketoglutaric semialdehyde dehydrogenase, LhpG
PA1255	1	1	1	1	1	4	4	4	3	lhpK		D-hydroxyproline epimerase, LhpK
PA1256	2	2	2	3	2	2	2	2	2	lhpO		ABC transporter ATP-binding protein, LhpO
PA1257	1	1	1	1	1	1	1	2	1	lhpN		amino acid ABC transporter membrane protein, LhpN
PA1259	1	2	2	7	7	5	5	3	3	lhpH		LhpH
PA1262	3	3	3	4	4	3	3	2	2			probable major facilitator superfamily (MFS) transporter
PA1263	2	3	3	2	2	3	3	1	1			hypothetical protein
PA1264	1	1	1	1	1	1	1	1	1			probable transcriptional regulator
PA1266	3	5	5	3	3	4	4	3	3	lhpE		D-hydroxyproline dehydrogenase alpha-subunit, LphE
PA1267	1	4	4	13	13	15	16	12	12	lhpB		D-hydroxyproline dehydrogenase beta-subunit, LphB
PA1268	1	2	2	4	4	2	2	5	5	lhpA		Hydroxyproline 2-epimerase, LhpA
PA1269	4	4	4	4	4	4	4	3	3			probable transcriptional regulator
PA1271	2	2	2	1	1	3	3	2	2			probable tonB-dependent receptor
PA1275	1	4	4	3	3	4	4	5	5	cobD	cbiB	cobalamin biosynthetic protein CobD
PA1279	3	6	6	2	2	6	6	6	6	cobU	cobT	nicotinate-nucleotide--dimethylbenzimidazole phosphoribosyltransferase
PA1282	4	5	5	4	4	3	3	6	5			probable major facilitator superfamily (MFS) transporter
PA1284	1	1	1	1	1	1	1	4	2			probable acyl-CoA dehydrogenase
PA1291	2	2	2	2	2	3	3	3	3			hypothetical protein
PA1293	2	2	2	2	2	3	3	1	1			hypothetical protein
PA1294	2	2	2	2	1	3	3	2	2	rnd		ribonuclease D
PA1303	3	3	3	1	1	4	4	1	1			signal peptidase
PA1304	2	2	2	2	2	1	1	4	4			probable oligopeptidase
PA1306	2	2	2	1	1	4	4	1	1			probable HIT family protein
PA1310	2	2	2	1	1	1	1	2	2	phnW		2-aminoethylphosphonate:pyruvate aminotransferase
PA1311	1	1	1	1	1	1	1	1	1	phnX		2-phosphonoacetaldehyde hydrolase
PA1316	2	3	4	3	3	2	2	3	3			probable major facilitator superfamily (MFS) transporter
PA1318	1	1	1	2	1	1	1	2	2	cyoB		cytochrome o ubiquinol oxidase subunit I
PA1324	2	2	2	2	3	2	2	2	2			hypothetical protein
PA1329	1	1	1	1	1	1	1	1	1			conserved hypothetical protein
PA1330	1	1	1	1	1	3	3	1	1			probable short-chain dehydrogenase
PA1334	2	2	2	3	3	3	3	1	1			probable oxidoreductase
PA1345	3	3	3	1	1	3	3	3	3			hypothetical protein
PA1350	2	2	2	2	2	1	1	2	2			hypothetical protein
PA1352	2	6	6	2	2	6	6	2	2			conserved hypothetical protein
PA1355	3	3	3	4	4	4	4	4	4			hypothetical protein
PA1359	2	2	2	2	2	3	3	2	2			transcriptional regulator
PA1364	3	3	3	2	2	4	4	5	5			probable transmembrane sensor
PA1373	2	2	2	2	2	4	4	3	2	fabF2		3-oxoacyl-acyl carrier protein synthase II
PA1375	3	2	3	1	1	1	1	1	1	pdxB		erythronate-4-phosphate dehydrogenase
PA1376	1	1	1	1	1	3	3	2	2	aceK		isocitrate dehydrogenase kinase/phosphatase
PA1394	1	4	4	6	6	5	5	5	5			hypothetical protein
PA1399	2	2	2	1	1	5	5	2	2			probable transcriptional regulator
PA1400	3	3	3	4	2	12	12	2	2			probable pyruvate carboxylase
PA1401	1	1	1	2	2	2	2	1	1			hypothetical protein
PA1403	1	1	1	3	3	4	4	3	2			probable transcriptional regulator
PA1405	2	2	2	1	1	4	4	1	1			probable helicase
PA1406	1	1	1	3	3	7	7	6	6			hypothetical protein
PA1407	2	2	2	4	4	3	3	3	3			hypothetical protein
PA1408	4	4	4	6	6	2	2	4	3			hypothetical protein
PA1409	1	2	2	1	1	2	2	3	3	aphA		acetylpolyamine aminohydrolase
PA1410	1	1	1	3	3	2	2	2	2		potF1	probable periplasmic spermidine/putrescine-binding protein
PA1415	4	4	4	1	1	2	2	3	2			hypothetical protein
PA1424	1	1	1	7	7	7	7	1	1			hypothetical protein
PA1425	3	3	3	5	5	6	6	3	3			probable ATP-binding component of ABC transporter
PA1428	1	1	1	3	3	8	8	2	2		yjaB	conserved hypothetical protein
PA1433	4	4	4	2	2	3	3	1	1			conserved hypothetical protein
PA1435	4	5	6	6	6	3	2	5	5			probable Resistance-Nodulation-Cell Division (RND) efflux membrane fusion protein precursor
PA1436	3	3	3	3	3	1	1	4	3			probable Resistance-Nodulation-Cell Division (RND) efflux transporter
PA1441	2	2	2	8	8	7	7	4	4			putative flagellar hook-length control protein FliK
PA1448	1	1	1	1	1	1	1	2	1	fliR		flagellar biosynthetic protein FliR
PA1450	2	2	2	1	1	3	3	4	4			conserved hypothetical protein
PA1451	1	1	1	4	4	5	6	5	5			conserved hypothetical protein
PA1453	3	3	3	3	3	4	4	1	1	flhF		flagellar biosynthesis protein FlhF
PA1459	1	1	1	1	1	4	4	4	4		cheB	probable methyltransferase
PA1466	2	2	2	1	1	3	3	2	2			hypothetical protein
PA1470	5	5	5	2	2	1	1	4	4			probable short-chain dehydrogenase
PA1474	1	1	1	1	1	3	3	2	1			hypothetical protein
PA1475	2	2	2	1	1	1	1	1	1	ccmA	helA ; cycV	heme exporter protein CcmA
PA1476	1	1	1	1	1	1	1	1	1	ccmB	helB ; cycW ; cyt10	heme exporter protein CcmB
PA1488	1	2	2	3	3	3	3	1	1			hypothetical protein
PA1489	2	2	2	1	1	5	5	4	2			hypothetical protein
PA1494	1	1	1	2	2	5	5	2	1	muiA		mucoidy inhibitor gene A
PA1497	4	4	4	3	3	3	3	3	2			probable transporter
PA1498	3	3	3	2	2	2	2	1	1	pykF	pyk-I	pyruvate kinase I
PA1499	3	3	3	2	2	3	3	3	3			conserved hypothetical protein
PA1500	1	1	1	1	1	1	1	3	3			probable oxidoreductase
PA1509	6	9	9	14	13	14	14	8	9	tplEi	tli4	immunity protein, TplEi
PA1510	10	18	17	18	18	15	15	18	18	tplE	tle4	type 6 PGAP1-like effector, TplE
PA1515	3	3	3	4	4	6	6	3	3	alc		allantoicase
PA1521	3	3	3	2	1	4	4	1	1		gda1	probable guanine deaminase
PA1523	3	3	3	3	3	2	2	5	3	xdhB		xanthine dehydrogenase
PA1527	2	2	2	2	2	6	6	5	4			conserved hypothetical protein
PA1530.1	1	1	1	3	2	5	5	1	1	ffs		4.5S RNA
PA1532	3	5	3	6	7	7	11	5	4	dnaX		DNA polymerase subunits gamma and tau
PA1538	2	2	2	1	1	1	1	3	2			probable flavin-containing monooxygenase
PA1541	2	2	2	1	1	1	1	1	1			probable drug efflux transporter
PA1549	2	2	2	3	3	3	3	5	5	copA2	fixI	CopA2
PA1565	1	1	1	2	1	2	2	2	1	pauB2		FAD-dependent oxidoreductase
PA1569	1	2	2	3	3	5	5	4	7			probable major facilitator superfamily (MFS) transporter
PA1572	4	4	4	2	2	7	7	3	3			conserved hypothetical protein
PA1578	4	5	5	6	6	4	4	4	3			hypothetical protein
PA1600	4	4	4	4	4	4	4	4	4			probable cytochrome c
PA1601	2	2	2	4	3	4	4	3	3			probable aldehyde dehydrogenase
PA1603	3	3	3	3	3	2	2	3	3			probable transcriptional regulator
PA1604	2	2	2	2	2	4	4	3	3			hypothetical protein
PA1608	2	2	2	2	2	1	1	2	2			probable chemotaxis transducer
PA1609	2	1	1	2	2	1	1	2	2	fabB		beta-ketoacyl-ACP synthase I
PA1611	3	3	3	3	3	2	2	4	3			hybrid sensor kinase
PA1612	3	4	4	4	4	2	2	4	4			hypothetical protein
PA1613	10	11	11	10	10	4	4	11	10			hypothetical protein
PA1616	1	2	2	2	2	2	2	2	2		sixA	conserved hypothetical protein
PA1617	2	2	2	2	2	3	3	3	3			probable AMP-binding enzyme
PA1619	2	2	2	3	2	3	3	3	2			probable transcriptional regulator
PA1625	1	1	1	1	1	2	2	1	1			conserved hypothetical protein
PA1628	2	4	4	5	5	4	4	7	7			probable 3-hydroxyacyl-CoA dehydrogenase
PA1629	2	2	2	1	1	2	2	1	1			probable enoyl-CoA hydratase/isomerase
PA1633	2	2	2	2	1	2	2	1	1	kdpA		potassium-transporting ATPase, A chain
PA1638	1	1	1	1	1	1	1	1	1		yneH	conserved hypothetical protein
PA1647	1	1	1	2	2	2	2	1	1			probable sulfate transporter
PA1648	1	1	1	1	1	1	1	2	1			probable oxidoreductase
PA1649	2	2	2	2	2	3	3	2	2			probable short-chain dehydrogenase
PA1650	1	1	1	3	3	2	2	2	1			probable transporter
PA1652	1	1	1	1	1	4	4	1	1			hypothetical protein
PA1654	1	1	1	3	3	2	2	1	1			probable aminotransferase
PA1659	1	1	1	1	1	1	1	1	1	hsiF2	tssE2	HsiF2
PA1661	1	1	1	2	2	3	3	1	1	hsiH2		HsiH2
PA1662	5	5	5	6	6	3	3	5	5	clpV2		clpV2
PA1663	3	3	3	1	1	2	2	3	2	sfa2		Sfa2
PA1667	1	1	1	1	1	2	2	2	1	hsiJ2		HsiJ2
PA1669	3	3	3	7	7	5	5	4	2	icmF2		IcmF2
PA1682	1	1	1	1	1	3	3	1	1			probable MFS metabolite transporter
PA1685	1	1	1	1	1	4	4	2	2	masA		enolase-phosphatase E-1
PA1686	2	2	2	1	1	2	2	1	1	alkA		DNA-3-methyladenine glycosidase II
PA1689	2	2	2	3	3	6	6	3	3			conserved hypothetical protein
PA1691	4	4	4	1	1	2	2	2	1	pscT		translocation protein in type III secretion
PA1694	4	4	4	4	4	3	3	4	4	pscQ		translocation protein in type III secretion
PA1695	3	10	6	9	8	8	8	4	5	pscP		translocation protein in type III secretion
PA1697	1	1	1	2	2	1	2	1	1		pscN	ATP synthase in type III secretion system
PA1707	1	1	1	1	1	2	2	2	2	pcrH		regulatory protein PcrH
PA1708	5	5	5	1	1	4	3	1	1	popB	pepB	translocator protein PopB
PA1712	3	3	3	1	1	3	3	1	1	exsB		exoenzyme S synthesis protein B
PA1714	2	2	2	1	1	2	2	1	1	exsD		ExsD
PA1716	2	2	2	1	1	3	3	1	1	pscC		Type III secretion outer membrane protein PscC precursor
PA1717	1	1	1	1	1	7	7	2	2	pscD		type III export protein PscD
PA1718	2	2	2	2	2	2	2	2	2	pscE		type III export protein PscE
PA1720	1	1	1	1	1	2	2	1	1	pscG		type III export protein PscG
PA1722	1	1	1	2	2	1	1	1	1	pscI		type III export protein PscI
PA1724	1	2	2	1	1	2	2	2	2	pscK		type III export protein PscK
PA1729	1	1	1	2	2	4	4	3	3			conserved hypothetical protein
PA1732	1	1	1	2	2	2	2	2	2			conserved hypothetical protein
PA1733	2	2	2	3	3	3	3	3	2			conserved hypothetical protein
PA1738	5	5	5	2	2	2	2	4	4			probable transcriptional regulator
PA1739	3	3	3	3	3	3	3	3	3			probable oxidoreductase
PA1740	1	1	1	2	2	4	4	4	3			hypothetical protein
PA1742	2	2	2	2	2	1	1	2	2	pauD2		Glutamine amidotransferase class I
PA1750	1	1	1	1	1	1	1	1	1			phospho-2-dehydro-3-deoxyheptonate aldolase
PA1751	3	3	3	3	3	4	4	3	3			hypothetical protein
PA1752	2	2	2	2	2	1	1	2	2			hypothetical protein
PA1755	1	1	1	1	1	1	1	1	1			hypothetical protein
PA1756	1	1	1	1	1	1	1	1	1	cysH		3'-phosphoadenosine-5'-phosphosulfate reductase
PA1760	3	3	3	1	1	2	2	3	1			probable transcriptional regulator
PA1764	2	2	2	2	2	2	2	2	2			hypothetical protein
PA1765	1	1	1	1	1	2	2	3	3			hypothetical protein
PA1771	2	2	2	2	2	2	2	1	1	estX		EstX
PA1779	4	4	4	2	2	6	6	5	2		nasC ; nasA	assimilatory nitrate reductase
PA1780	1	1	1	1	1	2	2	1	1	nirD	nasE	assimilatory nitrite reductase small subunit
PA1781	2	3	3	2	1	4	4	4	4	nirB	nasD	assimilatory nitrite reductase large subunit
PA1781.1	4	4	4	1	1	4	4	4	4	nalA	P11	nitrogen assimilation leader A (NalA)
PA1785	1	1	1	1	1	1	1	1	1	nasT		NasT
PA1786	5	5	5	3	2	3	2	3	3	nasS	nasF	NasS
PA1788	1	1	1	1	1	1	1	1	1			hypothetical protein
PA1790	2	2	2	2	1	3	3	1	1			hypothetical protein
PA1794	1	1	1	1	1	2	2	1	1	glnS		glutaminyl-tRNA synthetase
PA1797	12	14	14	14	14	11	10	14	14			hypothetical protein
PA1798	2	2	2	1	1	1	1	2	2	parS		two-component sensor, ParS
PA1805	3	3	3	2	2	4	4	4	3	ppiD		peptidyl-prolyl cis-trans isomerase D
PA1811	1	1	1	1	1	1	1	4	1	nppA1	oppA	NppA1
PA1817	1	1	1	2	2	2	2	2	1			hypothetical protein
PA1818	1	1	1	1	1	1	1	1	1	cadA	speC ; ldcC ; adi ; ldcA	lysine decarboxylase
PA1824	1	1	1	4	4	4	4	1	1			conserved hypothetical protein
PA1825	1	1	1	1	1	2	2	1	1			hypothetical protein
PA1826	1	1	1	2	2	2	2	1	1			probable transcriptional regulator
PA1831	1	1	1	1	1	2	2	1	1			hypothetical protein
PA1841	1	1	1	1	1	1	1	1	1			hypothetical protein
PA1845	3	3	3	1	1	3	3	1	1	tsi1		Tsi1
PA1846	3	3	3	6	6	5	5	3	3	cti		cis/trans isomerase
PA1848	2	2	2	1	1	5	5	2	2			probable major facilitator superfamily (MFS) transporter
PA1856	3	3	3	2	2	5	5	1	1			probable cytochrome oxidase subunit
PA1858	3	4	4	2	2	4	5	1	1	str		streptomycin 3''-phosphotransferase
PA1864	3	4	3	1	1	2	2	1	1			probable transcriptional regulator
PA1865	2	2	2	3	3	4	4	2	2		FAN1	Fanconi anemia-associated nuclease 1
PA1866	2	2	2	3	3	4	4	1	1			hypothetical protein
PA1871	3	3	3	7	7	6	6	4	4	lasA		LasA protease precursor
PA1873	4	6	6	2	2	1	1	1	1			hypothetical protein
PA1874	6	16	16	12	12	22	26	15	12			hypothetical protein
PA1878	2	2	2	1	1	3	3	1	1			hypothetical protein
PA1880	2	4	4	3	3	2	2	5	3			probable oxidoreductase
PA1886	2	2	2	2	1	4	4	1	1	polB	dinA	DNA polymerase II
PA1893	2	3	3	6	6	13	13	6	6			hypothetical protein
PA1896	1	1	1	1	1	1	1	1	1			hypothetical protein
PA1906	3	3	3	2	2	7	7	3	4			hypothetical protein
PA1907	1	4	4	2	2	4	4	2	1			hypothetical protein
PA1908	2	4	4	5	5	3	3	4	4			probable major facilitator superfamily (MFS) transporter
PA1910	1	1	1	2	2	3	3	4	2	femA	ufrA	ferric-mycobactin receptor, FemA
PA1915	4	4	4	3	3	3	3	2	2			hypothetical protein
PA1919	1	1	1	4	4	3	3	3	3	nrdG		class III (anaerobic) ribonucleoside-triphosphate reductase activating protein, 'activase', NrdG
PA1922	4	4	4	6	6	3	3	4	3		feuA ; cirA	probable TonB-dependent receptor
PA1923	3	6	6	7	7	10	10	8	6			hypothetical protein
PA1927	2	2	2	2	2	1	1	3	2	metE		5-methyltetrahydropteroyltriglutamate-homocysteine S-methyltransferase
PA1928	1	1	1	1	1	4	4	1	1	rimJ		ribosomal protein alanine acetyltransferase
PA1929	1	1	1	1	1	1	1	1	1			hypothetical protein
PA1930	1	1	1	4	4	10	10	2	1			probable chemotaxis transducer
PA1934	2	3	3	2	2	4	3	3	3			hypothetical protein
PA1940	4	4	4	2	2	3	3	4	4			hypothetical protein
PA1941	2	2	2	2	2	2	2	4	3			hypothetical protein
PA1942	1	1	1	1	1	1	1	1	1			hypothetical protein
PA1943	1	1	1	1	1	2	2	1	1			hypothetical protein
PA1945	3	3	3	6	6	3	3	6	6			probable transcriptional regulator
PA1946	2	2	2	2	2	3	3	2	2	rbsB		binding protein component precursor of ABC ribose transporter
PA1947	1	1	1	2	1	1	1	1	1	rbsA		ribose transport protein RbsA
PA1950	5	6	6	5	5	5	5	3	3	rbsK		ribokinase
PA1952	3	4	4	2	2	2	3	6	6	fapE		FapE
PA1953	1	1	1	2	2	1	1	1	1	fapD		FapD
PA1955	2	2	2	2	2	2	2	3	2	fapB		FapB
PA1956	3	4	4	4	4	4	4	4	4	fapA		FapA
PA1957	1	3	3	1	1	4	4	1	1		nadR	hypothetical protein
PA1961	2	2	2	1	1	2	2	3	2			probable transcriptional regulator
PA1962	1	1	1	2	1	1	1	1	1	azoR2		FMN-dependent NADH-azoreductase 2, AzoR2
PA1965	2	2	2	1	1	2	2	4	4			hypothetical protein
PA1967	8	8	8	3	2	9	9	2	1			hypothetical protein
PA1968	2	2	2	1	1	2	2	1	1			hypothetical protein
PA1972	1	1	1	3	3	2	2	2	2	eptA		lipid A phosphoethanolamine transferase, EptA
PA1973	8	18	18	19	19	19	19	17	17	pqqF		pyrroloquinoline quinone biosynthesis protein F
PA1976	1	1	1	2	2	3	2	1	1	ercS'		ErcS'
PA1980	1	1	1	2	2	2	2	1	1	eraR	exaE	response regulator EraR
PA1982	1	1	1	2	1	2	2	1	1	exaA		quinoprotein ethanol dehydrogenase
PA1983	1	1	1	1	1	2	2	1	1	exaB		cytochrome c550
PA1986	1	1	1	1	1	1	1	2	1	pqqB		pyrroloquinoline quinone biosynthesis protein B
PA1990	4	4	4	4	4	4	4	3	3	pqqH		PqqH
PA1995	1	1	1	1	1	1	1	1	1			hypothetical protein
PA1997	1	1	1	1	1	6	6	4	3			probable AMP-binding enzyme
PA2001	2	2	2	3	3	2	2	2	2	atoB		acetyl-CoA acetyltransferase
PA2004	2	2	2	1	1	1	1	3	1			conserved hypothetical protein
PA2006	1	1	1	1	1	2	2	1	1			probable major facilitator superfamily (MFS) transporter
PA2007	1	1	1	2	2	3	3	1	1	maiA		maleylacetoacetate isomerase
PA2012	5	9	7	11	11	9	9	7	6	liuD	accA ; mccA ; gnyA	methylcrotonyl-CoA carboxylase, alpha-subunit (biotin-containing)
PA2018	3	4	3	1	1	7	6	3	3	mexY	amrB ; mexH	Resistance-Nodulation-Cell Division (RND) multidrug efflux transporter MexY
PA2019	3	3	3	3	3	4	4	3	3	mexX	amrA ; mexG	Resistance-Nodulation-Cell Division (RND) multidrug efflux membrane fusion protein MexX precursor
PA2022	2	4	4	3	3	5	5	4	3			probable nucleotide sugar dehydrogenase
PA2029	1	1	1	2	1	2	2	1	1			hypothetical protein
PA2032	1	1	1	1	1	1	1	2	1		yjiR	probable transcriptional regulator
PA2035	1	1	1	5	3	5	5	5	4			probable decarboxylase
PA2043	2	2	2	2	2	8	8	2	2			hypothetical protein
PA2049	1	1	1	1	1	9	9	8	8			hypothetical protein
PA2050	1	1	1	1	1	2	2	2	2			probable sigma-70 factor, ECF subfamily
PA2051	1	2	2	2	2	6	6	4	3			probable transmembrane sensor
PA2056	2	2	2	2	2	2	2	2	2			probable transcriptional regulator
PA2058	2	2	2	2	1	6	6	1	1	sppA		ABC transporter substrate-binding protein, SppA
PA2059	2	2	2	1	1	3	4	1	1	sppB		ABC transporter permease, SppB
PA2064	4	5	5	4	4	4	4	6	6	pcoB	copB	copper resistance protein B precursor
PA2065	3	4	6	5	4	3	2	5	4	pcoA	copA	copper resistance protein A precursor
PA2069	2	2	2	1	1	6	6	2	2			probable carbamoyl transferase
PA2070	1	1	1	4	2	8	8	6	4			hypothetical protein
PA2071	1	2	2	5	4	4	4	3	3	fusA2		elongation factor G
PA2072	2	2	2	1	1	14	14	7	7			conserved hypothetical protein
PA2077	3	3	3	2	2	2	2	2	1	odsA		oleate 10S-lipoxygenase
PA2083	3	3	3	4	3	2	2	3	3			probable ring-hydroxylating dioxygenase subunit
PA2084	1	1	1	1	1	2	2	1	1		yucB ; asnB	probable asparagine synthetase
PA2086	1	1	1	2	2	5	5	1	1			probable epoxide hydrolase
PA2087	1	1	1	1	1	3	3	2	1			hypothetical protein
PA2089	2	2	2	1	1	6	6	2	2			hypothetical protein
PA2090	2	2	2	1	1	3	3	1	1			hypothetical protein
PA2091	1	1	1	1	1	3	3	2	2			hypothetical protein
PA2096	1	1	1	1	1	2	2	2	1			probable transcriptional regulator
PA2099	2	2	2	2	2	6	6	2	2			probable short-chain dehydrogenase
PA2110	1	1	1	1	1	3	3	2	2			hypothetical protein
PA2113	3	3	3	3	3	2	2	4	3	opdO		pyroglutamate porin OpdO
PA2117	1	4	4	8	8	9	9	12	12			hypothetical protein
PA2118	1	1	1	2	2	1	1	2	2	ada		O6-methylguanine-DNA methyltransferase
PA2121	3	3	3	1	1	3	3	2	2	bsrA		LysR-type transcriptional regulator, BsrA
PA2122	4	7	7	2	2	6	6	1	1			hypothetical protein
PA2124	1	1	1	2	2	5	5	2	2			probable dehydrogenase
PA2128	1	1	1	1	1	1	1	1	1	cupA1		fimbrial subunit CupA1
PA2131	1	1	1	1	1	7	7	1	1	cupA4		fimbrial subunit CupA4
PA2133	2	2	2	2	2	2	2	2	2			Cyclic-guanylate-specific phosphodiesterase
PA2137	4	4	4	1	1	2	2	1	1			hypothetical protein
PA2138	2	4	3	3	2	3	3	2	2	ligD		Multifunctional non-homologous end joining protein LigD
PA2141	1	1	1	2	2	1	1	2	2			hypothetical protein
PA2147	2	2	2	1	1	5	5	1	1	katE		catalase HPII
PA2150	1	1	1	1	1	4	4	1	1			conserved hypothetical protein
PA2152	1	1	1	1	1	4	4	3	3			probable trehalose synthase
PA2155	2	2	2	1	1	4	4	1	1		ybhO	probable phospholipase
PA2156	1	1	1	2	2	1	1	2	1		ybhP	conserved hypothetical protein
PA2157	1	2	2	3	3	3	3	4	3			hypothetical protein
PA2162	1	1	1	3	3	9	9	1	1			probable glycosyl hydrolase
PA2163	1	1	1	1	1	4	5	1	1			hypothetical protein
PA2177	2	2	2	1	1	4	4	1	1			probable sensor/response regulator hybrid
PA2178	2	2	2	2	2	4	4	2	1			hypothetical protein
PA2180	1	1	1	1	1	4	4	2	2			hypothetical protein
PA2181	2	2	2	4	4	11	9	5	4			hypothetical protein
PA2187	1	1	1	1	1	5	4	1	1			hypothetical protein
PA2194	2	2	2	2	2	2	2	2	2	hcnB		hydrogen cyanide synthase HcnB
PA2199	1	1	1	2	1	5	5	1	1			probable dehydrogenase
PA2200	1	2	2	2	2	13	15	2	2			Cyclic-guanylate-specific phosphodiesterase
PA2207	3	3	3	3	3	3	3	6	4			hypothetical protein
PA2208	1	1	1	1	1	4	4	3	3			hypothetical protein
PA2212	2	2	2	1	1	1	1	2	2			conserved hypothetical protein
PA2217	3	3	3	1	1	3	3	3	2			probable aldehyde dehydrogenase
PA2286	1	2	2	2	2	4	4	4	3			hypothetical protein
PA2289	8	8	8	3	3	13	13	14	9			conserved hypothetical protein
PA2291	1	2	2	1	1	2	2	2	2		oprB2 ; opbA	probable glucose-sensitive porin
PA2293	2	4	4	2	2	9	9	2	2			hypothetical protein
PA2300	1	1	1	1	1	2	2	4	1	chiC		chitinase
PA2302	3	4	4	13	13	34	34	17	16	ambE		AmbE
PA2305	3	3	3	3	2	30	30	1	1	ambB		AmbB
PA2307	1	1	1	1	1	4	4	1	1			probable permease of ABC transporter
PA2314	4	5	5	2	2	8	8	7	7			probable major facilitator superfamily (MFS) transporter
PA2315	4	10	10	10	10	10	10	11	10			hypothetical protein
PA2316	2	2	2	2	2	4	3	3	2			probable transcriptional regulator
PA2323	1	1	2	2	2	3	3	1	1	gapN	gapB ; glyceraldehyde-3-phosphate dehydrogenase	GapN
PA2324	1	2	2	2	2	4	4	4	4			hypothetical protein
PA2338	1	1	1	2	2	1	1	1	1		mtlE	probable binding protein component of ABC maltose/mannitol transporter
PA2343	1	2	2	2	2	4	4	3	3	mtlY		xylulose kinase
PA2344	1	2	2	2	2	2	2	3	3	mtlZ	frk	fructokinase
PA2348	3	3	3	2	2	2	2	1	1			conserved hypothetical protein
PA2352	1	1	1	3	3	4	4	4	2			putative glycerophosphoryl diester phosphodiesterase
PA2354	1	1	1	2	1	3	3	5	3	sfnR1		SfnR1
PA2358	2	2	2	1	1	2	2	2	2			hypothetical protein
PA2360	2	3	3	2	2	6	6	2	2	hsiA3		hypothetical protein
PA2361	1	1	2	5	5	28	28	1	1	icmF3		IcmF3
PA2363	1	1	1	3	3	6	6	1	1	hsiJ3		HsiJ3
PA2368	1	1	1	1	1	4	4	1	1	hsiF3		HsiF3
PA2369	2	2	2	2	2	1	1	1	1	hsiG3		HsiG3
PA2371	2	2	2	2	2	3	3	4	3	clpV3		ClpV3
PA2373	3	9	18	2	2	3	3	9	17	vgrG3		VgrG3
PA2378	1	1	1	1	1	2	2	3	2			probable aldehyde dehydrogenase
PA2385	2	2	2	1	1	1	1	4	4	pvdQ		3-oxo-C12-homoserine lactone acylase PvdQ
PA2388	2	2	2	10	14	2	2	11	11	fpvR		FpvR
PA2389	1	1	1	1	1	1	1	1	1	pvdR		PvdR
PA2390	3	3	4	1	1	2	2	3	2	pvdT		PvdT
PA2391	1	1	1	1	1	4	4	2	2	opmQ		probable outer membrane protein precursor
PA2394	2	2	2	1	1	1	1	2	2	pvdN		PvdN
PA2395	3	3	3	2	2	3	3	2	4	pvdO		PvdO
PA2402	6	13	8	5	4	26	26	6	7	pvdI		pyoverdine peptide synthetase
PA2406	1	3	3	2	2	2	2	3	3	fpvK		FpvK
PA2408	2	2	2	1	1	1	1	1	1	fpvD		FpvD
PA2410	2	2	2	1	1	3	2	2	1	fpvF		FpvF
PA2414	3	3	3	2	2	4	4	4	4			L-sorbosone dehydrogenase
PA2415	2	2	2	1	1	1	1	1	1			hypothetical protein
PA2417	1	2	2	1	1	1	1	1	1			probable transcriptional regulator
PA2421	1	1	1	2	2	3	3	4	4			hypothetical protein
PA2424	16	18	18	11	11	26	26	26	23	pvdL		PvdL
PA2425	1	1	1	2	1	2	2	3	2	pvdG		PvdG
PA2430	1	1	1	1	1	3	3	1	1			conserved hypothetical protein
PA2431	1	2	2	1	1	6	6	3	2			hypothetical protein
PA2435	1	1	1	4	4	4	4	2	2			probable cation-transporting P-type ATPase
PA2439	2	7	3	2	2	8	8	2	2			hypothetical protein
PA2442	3	3	3	2	2	2	2	2	2	gcvT2		glycine cleavage system protein T2
PA2443	3	3	3	3	3	4	4	2	2	sdaA		L-serine dehydratase
PA2445	5	6	6	3	3	3	3	6	5	gcvP2		glycine cleavage system protein P2
PA2448	3	3	3	2	2	4	4	4	3			putative hydrolase
PA2450	3	3	3	4	4	4	4	3	3			hypothetical protein
PA2454	1	1	1	2	2	1	1	1	1			hypothetical protein
PA2455	2	2	2	2	2	3	3	2	2			hypothetical protein
PA2458	3	2	3	2	2	2	2	2	3			hypothetical protein
PA2466	1	1	1	3	3	1	1	2	2	foxA	optS	Ferrioxamine receptor FoxA
PA2470	1	1	1	2	1	6	6	1	1	gtdA		gentisate 1,2-dioxygenase
PA2471	1	1	1	2	2	1	1	1	1			conserved hypothetical protein
PA2475	1	1	2	2	2	6	6	2	1			probable cytochrome P450
PA2484	1	1	1	1	1	1	1	3	2			conserved hypothetical protein
PA2488	2	2	2	1	1	3	3	1	1			probable transcriptional regulator
PA2490	2	2	2	2	2	2	2	2	2		ydbB	conserved hypothetical protein
PA2491	2	2	2	1	1	1	1	2	1	mexS		MexS
PA2492	2	3	3	3	3	2	2	4	2	mexT		transcriptional regulator MexT
PA2499	1	1	1	1	1	2	2	1	1		ykoA	probable deaminase
PA2502	2	2	2	2	2	10	10	2	2			hypothetical protein
PA2507	1	1	1	2	2	3	3	2	2	catA		catechol 1,2-dioxygenase
PA2509	1	1	1	1	1	2	2	1	1	catB		muconate cycloisomerase I
PA2513	2	2	2	5	5	3	3	2	2	antB		anthranilate dioxygenase small subunit
PA2514	3	3	3	3	3	3	3	3	3	antC		anthranilate dioxygenase reductase
PA2530	1	1	1	1	1	4	4	1	1			hypothetical protein
PA2534	2	2	2	2	2	1	1	1	1			probable transcriptional regulator
PA2538	2	3	3	2	2	3	3	4	4			hypothetical protein
PA2540	3	3	3	3	3	6	6	3	2			conserved hypothetical protein
PA2542	7	8	8	6	6	8	8	5	5		ytfN	conserved hypothetical protein
PA2547	2	2	2	1	1	7	7	1	1			probable transcriptional regulator
PA2548	3	3	3	2	2	3	3	2	2			hypothetical protein
PA2556	1	1	1	1	1	5	5	1	1			probable transcriptional regulator
PA2561	2	2	2	4	4	10	10	5	5	ctpH		CtpH
PA2563	2	2	2	1	1	4	4	2	2			probable sulfate transporter
PA2567	2	2	2	1	1	9	9	1	1			hypothetical protein
PA2568	3	3	3	3	3	2	2	4	4			hypothetical protein
PA2573	3	6	6	1	1	4	3	3	3			probable chemotaxis transducer
PA2576	4	4	4	4	4	6	6	1	1			EamA family drug-metabolite transporter
PA2581	1	1	1	1	1	1	1	1	1			hypothetical protein
PA2583	4	6	6	8	8	35	35	8	8			probable sensor/response regulator hybrid
PA2585	1	1	1	3	1	1	1	1	1	uvrC		excinuclease ABC subunit C
PA2590	4	4	4	4	4	9	9	2	1			hypothetical protein
PA2594	1	1	1	1	1	4	4	2	1			putative periplasmic aliphatic sulfonate binding protein
PA2597	2	2	2	1	1	4	4	2	2			hypothetical protein
PA2598	1	1	1	2	2	3	3	1	1			hypothetical protein
PA2599	1	1	1	1	1	1	1	1	1			putative periplasmic aliphatic sulfonate-binding protein
PA2601	1	1	1	3	3	1	1	1	1			probable transcriptional regulator
PA2602	1	1	1	4	2	3	3	2	1		thiol dioxygenase	3-mercaptopropionate dioxygenase
PA2603	3	3	3	1	1	5	5	4	4			probable thiosulfate sulfurtransferase
PA2615	3	3	3	3	3	2	2	2	2	ftsK		cell division protein FtsK
PA2624	2	2	2	2	2	3	3	2	2	idh		isocitrate dehydrogenase
PA2632	3	4	4	4	4	1	1	4	4			hypothetical protein
PA2633	1	1	1	2	2	3	3	2	2			hypothetical protein
PA2634	1	1	1	1	1	1	1	1	1	aceA		isocitrate lyase AceA
PA2642	2	3	3	4	4	5	5	1	1	nuoG		NADH dehydrogenase I chain G
PA2655	1	1	1	1	1	1	1	1	1			hypothetical protein
PA2661	1	1	1	1	1	2	2	1	1			hypothetical protein
PA2669	1	1	1	4	4	1	1	1	1			hypothetical protein
PA2670	1	1	1	3	3	2	2	1	1			hypothetical protein
PA2671	1	1	1	6	5	3	3	1	1		hplX	hypothetical protein
PA2672	1	1	1	2	2	2	2	1	1		hplW	probable type II secretion system protein
PA2673	2	2	2	2	2	3	3	2	2		hplV	probable type II secretion system protein
PA2674	2	2	2	3	2	1	1	2	2		hplU	probable type II secretion system protein
PA2676	4	4	4	4	4	2	2	4	4		hplS	probable type II secretion system protein
PA2677	5	5	5	1	1	1	1	2	2		hplR	probable type II secretion protein
PA2679	2	2	2	1	1	2	2	3	3			hypothetical protein
PA2681	1	1	1	4	3	3	3	2	2			probable transcriptional regulator
PA2684	2	4	4	2	2	3	3	3	1	tse5	rhs ; rhsP1	Tse5
PA2686	10	10	10	2	2	7	7	2	2	pfeR		two-component response regulator PfeR
PA2687	2	2	2	2	2	5	5	3	4	pfeS		two-component sensor PfeS
PA2688	3	3	3	1	1	2	2	2	1	pfeA		Ferric enterobactin receptor, outer membrane protein PfeA precursor
PA2697	2	2	2	2	2	1	1	2	2			hypothetical protein
PA2699	1	1	1	1	1	3	3	2	1			hypothetical protein
PA2700	2	2	2	2	2	4	4	4	3	opdB		proline porin OpdB
PA2701	1	1	1	2	2	3	3	2	2			probable major facilitator superfamily (MFS) transporter
PA2710	2	2	2	2	2	2	2	3	3			hypothetical protein
PA2711	1	1	1	2	2	1	1	1	1		potF4	probable periplasmic spermidine/putrescine-binding protein
PA2712	1	1	1	2	2	2	2	2	2			hypothetical protein
PA2714	1	1	1	3	2	4	4	5	4			probable molybdopterin oxidoreductase
PA2716	2	2	2	1	1	3	3	1	1			probable FMN oxidoreductase
PA2717	1	1	1	1	1	1	1	2	2	cpo		chloroperoxidase precursor
PA2718	3	3	3	3	3	3	3	3	3			probable transcriptional regulator
PA2720	3	3	3	4	4	2	2	4	4			hypothetical protein
PA2723	2	2	2	1	1	2	2	1	1			hypothetical protein
PA2724	5	6	6	2	2	6	6	2	2			hypothetical protein
PA2725	2	3	3	4	2	4	4	2	2			probable chaperone
PA2726	1	1	1	1	1	4	4	1	1			probable radical activating enzyme
PA2729	8	9	9	9	9	10	10	11	11			hypothetical protein
PA2739	3	3	3	6	6	4	4	5	4	pheT		phenylalanyl-tRNA synthetase, beta subunit
PA2740	1	1	1	2	2	1	1	1	1	pheS		phenylalanyl-tRNA synthetase, alpha-subunit
PA2752	1	1	1	3	3	1	1	1	1		yqaA	conserved hypothetical protein
PA2754	1	1	1	1	1	1	1	1	1			conserved hypothetical protein
PA2755	3	3	3	1	1	2	2	1	1	eco		ecotin precursor
PA2761	2	2	2	2	2	2	2	2	2			hypothetical protein
PA2764	1	1	1	2	2	1	1	1	1			hypothetical protein
PA2778	1	2	2	2	1	3	3	1	1			hypothetical protein
PA2783	1	1	1	3	3	4	4	5	4	mep72		Mep72
PA2784	1	1	1	1	1	4	4	1	1			hypothetical protein
PA2789	1	1	1	2	1	9	8	2	2			hypothetical protein
PA2792	1	1	1	2	2	4	4	3	3			hypothetical protein
PA2798	3	5	5	1	1	4	4	5	5			probable two-component response regulator
PA2803	3	4	3	2	1	1	1	5	4			hypothetical protein
PA2806	2	2	2	5	5	1	1	2	2		yqcD	conserved hypothetical protein
PA2807	1	1	1	2	2	3	3	1	1			hypothetical protein
PA2822	1	1	1	1	1	1	1	1	1			conserved hypothetical protein
PA2832	1	1	1	1	1	4	4	5	4	tpm		thiopurine methyltransferase
PA2833	1	1	1	1	1	1	1	3	3			conserved hypothetical protein
PA2835	2	2	2	3	3	5	5	3	2			probable major facilitator superfamily (MFS) transporter
PA2845	3	3	3	3	2	2	2	3	3			hypothetical protein
PA2852	5	5	5	3	3	7	7	5	5	earP		EarP
PA2858	3	3	3	3	3	2	2	3	3		ybbP	conserved hypothetical protein
PA2861	4	4	4	7	7	6	6	4	4	ligT		2'-5' RNA ligase
PA2866	1	1	1	1	1	5	5	1	1	mttC		secretion protein MttC
PA2872	1	1	1	2	2	2	2	1	1			hypothetical protein
PA2875	1	1	1	1	1	1	1	1	1			conserved hypothetical protein
PA2878	4	4	4	2	2	5	5	3	3			hypothetical protein
PA2886	5	5	5	4	4	3	3	5	5	atuA		expressed protein with apparent function in citronellol catabolism
PA2890	1	1	1	2	2	2	2	1	1	atuE		putative isohexenylglutaconyl-CoA hydratase
PA2891	6	6	6	7	7	2	2	9	7	atuF		geranyl-CoA carboxylase, alpha-subunit (biotin-containing)
PA2893	2	2	2	2	2	1	1	3	2	atuH		putative very-long chain acyl-CoA synthetase
PA2898	1	1	1	4	4	3	3	1	1			hypothetical protein
PA2902	2	2	2	1	1	1	1	2	2			hypothetical protein
PA2903	1	2	2	3	3	4	4	2	2	cobJ	cbiH	precorrin-3 methylase CobJ
PA2906	2	2	2	7	7	10	10	3	2			probable oxidoreductase
PA2911	2	2	2	4	4	5	5	1	1			probable TonB-dependent receptor
PA2913	1	1	1	1	1	1	1	3	2			hypothetical protein
PA2914	1	1	1	2	2	3	3	1	1			probable permease of ABC transporter
PA2918	1	1	1	1	1	12	12	1	1			probable short-chain dehydrogenase
PA2921	3	3	3	2	2	2	2	4	4			probable transcriptional regulator
PA2926	3	3	3	3	3	2	2	3	3	hisP		histidine transport protein HisP
PA2927	5	5	5	4	4	5	5	6	5	plaB	PaPlaB	phospholipase B
PA2928	4	5	5	3	3	10	10	5	5			hypothetical protein
PA2930	3	4	4	4	4	7	7	4	4			probable transcriptional regulator
PA2932	1	1	1	1	1	1	1	1	1	morB		morphinone reductase
PA2933	2	2	2	2	2	2	2	2	2			probable major facilitator superfamily (MFS) transporter
PA2934	1	1	2	1	1	2	2	1	1	cif		CFTR inhibitory factor, Cif
PA2936	1	1	1	6	4	2	2	1	1			hypothetical protein
PA2940	2	2	2	2	2	3	3	2	2			probable acyl-CoA thiolase
PA2945	2	2	2	1	1	2	2	1	1		cobW	conserved hypothetical protein
PA2947	2	2	2	1	1	3	3	2	2	cobE	cbiG	CobE
PA2949	1	1	1	1	1	1	1	1	1			esterase
PA2958	1	1	1	3	2	4	4	1	1			hypothetical protein
PA2958.1	1	1	1	1	1	1	1	1	1	rgsA		RgsA
PA2968	1	1	1	1	1	1	1	1	1	fabD		malonyl-CoA-[acyl-carrier-protein] transacylase
PA2974	1	1	1	1	1	3	3	1	1			probable hydrolase
PA2976	9	9	9	9	9	7	8	9	9	rne	ams	ribonuclease E
PA2977	1	1	1	3	3	2	2	1	1	murB		UDP-N-acetylpyruvoylglucosamine reductase
PA2979	1	1	1	1	2	2	2	2	1	kdsB		3-deoxy-manno-octulosonate cytidylyltransferase
PA2985	1	1	1	1	1	1	1	1	1			hypothetical protein
PA2993	3	3	3	2	2	5	5	4	4		yojL	conserved hypothetical protein
PA2999	1	1	1	1	1	3	3	1	1	nqrA		Na+-translocating NADH:ubiquinone oxidoreductase subunit Nrq1
PA3019	2	2	2	1	1	3	3	1	1		uup	probable ATP-binding component of ABC transporter
PA3020	1	1	1	2	2	4	4	2	2		slt	probable soluble lytic transglycosylase
PA3021	1	1	1	2	2	2	2	1	1			hypothetical protein
PA3026	2	2	2	3	3	1	1	1	1			conserved hypothetical protein
PA3027	1	1	1	2	2	2	2	1	1			probable transcriptional regulator
PA3028	1	1	1	5	5	5	5	3	2	moeA2		molybdenum cofactor biosynthesis protein A2
PA3030	1	1	1	1	1	1	1	2	1	mobA		molybdopterin-guanine dinucleotide biosynthesis protein MobA
PA3035	3	3	3	4	4	4	4	3	3			probable glutathione S-transferase
PA3036	2	2	2	7	6	6	6	4	3			hypothetical protein
PA3037	1	1	1	2	2	2	2	1	1			hypothetical protein
PA3044	1	1	1	1	1	15	15	1	1	rocsS2		Two-component sensor RocS2
PA3048	3	3	3	5	4	3	3	4	4		ycbY	conserved hypothetical protein
PA3050	1	1	1	1	1	2	2	1	1	pyrD		dihydroorotate dehydrogenase
PA3053	5	5	5	1	1	2	2	1	1			probable hydrolytic enzyme
PA3054	5	5	5	3	3	8	8	1	1			putative carboxypeptidase
PA3059	1	1	1	2	2	1	1	3	2	pelF		PelF
PA3060	2	2	2	1	2	2	2	3	3	pelE		PelE
PA3061	5	5	5	4	4	4	4	5	4	pelD		PelD
PA3064	6	6	6	5	4	9	9	5	4	pelA		PelA
PA3069	1	1	1	1	1	2	2	1	1			hypothetical protein
PA3073	1	1	1	3	3	4	4	2	2			hypothetical protein
PA3076	2	1	1	4	3	2	2	3	2			hypothetical protein
PA3079	2	2	2	3	3	3	3	3	3			hypothetical protein
PA3089	2	2	2	1	1	1	1	2	2			hypothetical protein
PA3092	3	3	3	4	3	5	5	3	3	fadH1		2,4-dienoyl-CoA reductase FadH1
PA3093	1	1	1	2	2	2	2	1	1			hypothetical protein
PA3094	2	2	2	3	3	3	3	2	2			probable transcriptional regulator
PA3105	1	1	1	2	2	2	2	2	1	xcpQ		general secretion pathway protein D
PA3111	2	2	2	2	2	5	5	1	1	folC		folylpolyglutamate synthetase
PA3115	3	3	3	7	7	9	9	6	6	fimV		Motility protein FimV
PA3124	1	1	1	3	2	2	2	2	2			probable transcriptional regulator
PA3125	11	11	11	6	6	9	9	6	6			putative transferase
PA3127	1	1	1	3	3	1	1	1	1			hypothetical protein
PA3128	1	1	1	2	2	2	2	2	1		ygfF	probable short-chain dehydrogenase
PA3131	1	1	1	1	1	1	1	1	1		edaB	probable aldolase
PA3132	4	4	4	4	4	3	3	4	4			probable hydrolase
PA3133	2	2	2	1	1	1	1	2	2	sawR		SawR
PA3141	2	3	3	1	1	2	2	3	3	wbpM		nucleotide sugar epimerase/dehydratase WbpM
PA3167	1	1	1	1	1	1	1	1	1	serC		3-phosphoserine aminotransferase
PA3170	2	2	2	2	2	1	1	2	2			conserved hypothetical protein
PA3171	2	2	2	2	2	2	2	1	1	ubiG		3-demethylubiquinone-9 3-methyltransferase
PA3172	1	1	1	1	1	1	1	1	1			probable hydrolase
PA3173	1	1	1	1	1	1	1	1	1		yciK	probable short-chain dehydrogenase
PA3174	2	2	2	3	2	3	3	3	3	hutR		HutR
PA3175	3	3	3	1	1	3	3	3	3	hutE		HutE
PA3182	1	1	1	2	2	2	2	1	1	pgl		6-phosphogluconolactonase
PA3183	2	2	2	3	2	1	1	2	2	zwf		glucose-6-phosphate 1-dehydrogenase
PA3191	3	3	3	2	2	2	2	1	1	gtrS		glucose transport sensor, GtrS
PA3195	3	3	3	2	2	2	2	4	4	gapA		glyceraldehyde 3-phosphate dehydrogenase
PA3198	2	2	2	1	1	2	2	2	2		ypuG	conserved hypothetical protein
PA3200	1	2	2	1	1	2	2	2	2		yciV	conserved hypothetical protein
PA3211	3	3	3	2	2	3	3	3	3			probable permease of ABC transporter
PA3222	1	1	1	1	1	3	2	2	1			hypothetical protein
PA3226	2	2	2	2	2	2	2	1	1			probable hydrolase
PA3233	1	1	1	1	1	2	2	2	2			hypothetical protein
PA3240	1	1	1	1	1	1	1	2	2			conserved hypothetical protein
PA3241	1	1	1	1	1	1	1	2	2			hypothetical protein
PA3254	1	1	1	2	2	3	3	2	2			probable ATP-binding component of ABC transporter
PA3258	7	7	7	6	6	5	5	8	7			hypothetical protein
PA3259	1	2	2	2	1	1	1	2	2			hypothetical protein
PA3261	3	3	3	4	4	4	4	3	3			hypothetical protein
PA3263	1	1	1	1	1	1	1	1	1	rdgC	yaiD	recombination-associated protein RdgC
PA3267	1	1	1	1	1	1	1	3	1			hypothetical protein
PA3269	2	2	2	4	4	3	4	2	2			probable transcriptional regulator
PA3271	1	1	1	1	1	1	1	4	1			probable two-component sensor
PA3272	6	6	6	5	4	8	8	8	6		lhr	probable ATP-dependent DNA helicase
PA3275	1	1	1	1	1	1	1	1	1		ynfA	conserved hypothetical protein
PA3277	1	1	1	1	1	1	1	2	1			probable short-chain dehydrogenase
PA3281	1	1	1	2	2	3	3	1	1			hypothetical protein
PA3282	3	3	3	2	2	5	5	3	3			hypothetical protein
PA3283	2	2	2	1	1	2	2	2	2			conserved hypothetical protein
PA3290	4	17	14	16	16	10	10	17	14	tle1		Tle1
PA3292	5	5	5	14	14	12	12	5	5			hypothetical protein
PA3293	1	1	1	1	1	6	6	1	1			hypothetical protein
PA3294	1	3	1	1	1	2	2	2	2	vgrG4a		VgrG4a
PA3295	2	2	2	2	2	2	2	2	2			probable HIT family protein
PA3296	2	2	2	2	2	2	2	4	4	phoA		alkaline phosphatase
PA3297	3	3	3	3	3	4	4	3	2		hrpA	probable ATP-dependent helicase
PA3298	3	3	3	3	3	6	6	1	1			hypothetical protein
PA3305	2	3	3	6	4	5	5	5	4			hypothetical protein
PA3311	1	1	1	1	1	8	8	3	2	nbdA		NbdA
PA3314	1	2	2	3	2	3	3	1	1			probable ATP-binding component of ABC transporter
PA3316	1	1	1	1	1	2	3	1	1			probable permease of ABC transporter
PA3317	1	1	1	2	2	3	3	3	3			hypothetical protein
PA3324	2	2	2	6	5	7	7	3	3			probable short-chain dehydrogenase
PA3327	10	11	11	11	11	17	18	12	11			probable non-ribosomal peptide synthetase
PA3329	2	3	3	2	2	4	4	3	3			hypothetical protein
PA3337	1	1	1	1	1	1	1	1	1	rfaD		ADP-L-glycero-D-mannoheptose 6-epimerase
PA3340	9	11	11	11	11	13	13	7	6			hypothetical protein
PA3341	1	1	1	1	1	1	1	1	1			probable transcriptional regulator
PA3345	1	1	1	2	1	1	1	2	2	hptB		Histidine phosphotransfer protein HptB
PA3352	1	1	1	1	1	1	1	1	1			hypothetical protein
PA3356	2	2	2	2	2	3	3	2	2	pauA5		Glutamylpolyamine synthetase
PA3357	4	4	4	2	1	4	4	4	4	dsdA		D-serine dehydratase
PA3363	2	2	2	1	1	3	4	2	2	amiR		aliphatic amidase regulator
PA3365	1	1	1	2	2	3	3	1	1		amiB	probable chaperone
PA3366	1	1	1	1	1	1	1	1	1	amiE		aliphatic amidase
PA3366.1	2	2	2	1	1	1	1	3	2	amiL		AmiL
PA3371	1	1	1	1	1	2	2	1	1			hypothetical protein
PA3372	2	4	4	4	4	1	1	4	4		phnP	conserved hypothetical protein
PA3377	2	2	2	2	2	1	1	2	2		phnJ	conserved hypothetical protein
PA3384	1	1	1	1	1	2	2	1	1	phnC		ATP-binding component of ABC phosphonate transporter
PA3387	3	3	3	3	3	2	2	3	3	rhlG		beta-ketoacyl reductase
PA3390	1	1	1	1	1	3	3	1	1			hypothetical protein
PA3391	2	2	2	4	4	2	2	3	2	nosR		regulatory protein NosR
PA3393	1	2	2	4	4	6	6	2	2	nosD		NosD protein
PA3394	1	1	1	2	2	4	4	2	2	nosF		NosF protein
PA3395	1	1	1	1	1	1	1	1	1	nosY		NosY protein
PA3396	1	1	1	1	1	1	1	1	1	nosL		NosL protein
PA3400	2	2	2	1	1	2	2	1	1			hypothetical protein
PA3404	2	2	2	2	2	2	2	2	2		opmM	probable outer membrane protein precursor
PA3406	3	6	6	2	2	3	4	6	6	hasD		transport protein HasD
PA3410	3	3	3	2	2	2	2	3	3	hasI		HasI
PA3414	2	3	2	1	1	3	3	3	3			hypothetical protein
PA3415	2	2	2	1	1	1	1	1	1			probable dihydrolipoamide acetyltransferase
PA3416	3	3	3	1	1	2	2	1	1			probable pyruvate dehydrogenase E1 component, beta chain
PA3417	5	5	5	1	1	2	2	1	1			probable pyruvate dehydrogenase E1 component, alpha subunit
PA3419	1	2	2	3	3	3	3	3	3			hypothetical protein
PA3420	3	5	5	4	4	6	6	4	4			probable transcriptional regulator
PA3421	4	4	4	1	1	3	3	1	1			conserved hypothetical protein
PA3449	1	1	1	1	1	2	2	2	2			conserved hypothetical protein
PA3454	1	1	1	1	1	1	1	2	2			probable acyl-CoA thiolase
PA3457	1	1	1	1	1	1	1	1	1			hypothetical protein
PA3462	7	7	7	7	7	5	5	8	8			probable sensor/response regulator hybrid
PA3464	4	3	4	1	1	5	5	1	1			hypothetical protein
PA3476	2	2	2	3	2	2	2	2	2	rhlI		autoinducer synthesis protein RhlI
PA3479	1	1	1	1	1	1	1	1	1	rhlA		rhamnosyltransferase chain A
PA3482	2	3	2	2	2	3	3	1	1	metG		methionyl-tRNA synthetase
PA3483	1	1	1	2	2	3	3	1	1			hypothetical protein
PA3517	7	7	7	3	3	1	1	4	4			probable lyase
PA3521	4	4	4	4	4	3	3	6	5	opmE		OpmE
PA3522	2	2	2	2	2	4	4	1	1	mexQ		MexQ
PA3524	1	1	1	1	1	1	1	1	1	gloA1		lactoylglutathione lyase
PA3527	2	2	2	1	1	2	2	1	1	pyrC		dihydroorotase
PA3534	2	2	2	1	1	3	3	2	2			probable oxidoreductase
PA3548	1	2	2	2	2	3	3	4	2	algI		alginate o-acetyltransferase AlgI
PA3552	2	2	2	3	3	2	2	2	2	arnB	pmrH	ArnB
PA3554	2	2	2	1	1	2	2	2	2	arnA		ArnA
PA3556	4	4	4	5	5	5	5	4	3	arnT	pqaB	inner membrane L-Ara4N transferase ArnT
PA3559	2	2	2	3	3	2	2	3	3			probable nucleotide sugar dehydrogenase
PA3562	2	3	2	2	1	3	3	1	1	fruI	ptsI	phosphotransferase system transporter enzyme I, FruI
PA3575	2	2	2	2	2	2	2	2	2			hypothetical protein
PA3576	1	1	1	3	3	1	1	2	2			hypothetical protein
PA3579	1	1	1	1	1	3	3	2	2			probable carbohydrate kinase
PA3582	1	1	1	1	1	1	1	2	1	glpK		glycerol kinase
PA3590	7	8	8	4	4	7	7	13	12			probable hydroxyacyl-CoA dehydrogenase
PA3592	4	4	4	2	2	4	4	4	4		baiF	conserved hypothetical protein
PA3593	2	2	2	3	3	2	2	4	4			probable acyl-CoA dehydrogenase
PA3596	3	3	3	2	2	1	1	5	5			probable methylated-DNA--protein-cysteine methyltransferase
PA3597	2	2	2	2	2	3	3	5	4			probable amino acid permease
PA3614	1	1	1	1	1	4	4	2	2			hypothetical protein
PA3619	3	3	3	2	1	2	2	2	1			hypothetical protein
PA3626	4	5	5	3	3	4	4	5	5		ygbO	conserved hypothetical protein
PA3630	1	1	1	1	1	3	3	1	1	gfnR		glutathione-dependent formaldehyde neutralization regulator GfnR
PA3638	1	1	1	3	2	2	2	1	1		mesJ	conserved hypothetical protein
PA3642	3	3	3	1	1	3	3	1	1	rnhB		ribonuclease HII
PA3660	1	1	1	1	1	1	1	2	2		yjcE	probable sodium/hydrogen antiporter
PA3665	1	2	2	2	2	2	2	1	1			hypothetical protein
PA3666	1	1	1	1	1	1	1	2	2	dapD		tetrahydrodipicolinate succinylase
PA3669	7	7	7	5	5	7	7	4	4			hypothetical protein
PA3671	2	2	2	3	3	1	1	2	2			probable permease of ABC transporter
PA3672	3	3	3	1	1	5	5	1	1			probable ATP-binding component of ABC transporter
PA3676	1	1	1	1	1	2	2	1	1	mexK		MexK
PA3679	1	1	1	1	1	2	2	2	2			hypothetical protein
PA3680	2	2	2	3	3	4	4	1	1		yhiQ	conserved hypothetical protein
PA3681	2	2	2	2	2	6	6	2	2			hypothetical protein
PA3687	1	1	1	2	1	3	3	3	1	ppc		phosphoenolpyruvate carboxylase
PA3688	1	1	1	1	1	1	1	1	1			hypothetical protein
PA3690	2	2	2	2	2	3	3	2	2			probable metal-transporting P-type ATPase
PA3691	1	1	1	1	1	1	1	1	1			hypothetical protein
PA3700	1	1	1	1	1	2	2	2	1	lysS		lysyl-tRNA synthetase
PA3710	2	2	2	1	1	2	2	2	2			probable GMC-type oxidoreductase
PA3718	2	2	2	5	5	7	7	5	5			probable major facilitator superfamily (MFS) transporter
PA3721	1	1	1	2	2	3	3	2	2	nalC		NalC
PA3723	1	1	1	1	1	4	4	1	1		yqjM	probable FMN oxidoreductase
PA3728	6	6	6	4	3	8	8	3	3			hypothetical protein
PA3734	7	7	7	5	4	5	5	4	4			hypothetical protein
PA3735	1	1	1	1	1	1	1	2	1	thrC		threonine synthase
PA3744	1	1	1	1	1	1	1	1	1	rimM		16S rRNA processing protein
PA3750	4	4	4	1	1	3	3	4	4			hypothetical protein
PA3757	1	1	1	2	2	2	2	3	3	nagR		Transcriptional regulator of N-Acetylglucosamine catabolism operon
PA3759	3	4	4	4	4	3	3	4	4			probable aminotransferase
PA3760	1	4	4	5	5	4	4	1	1		nagF	N-Acetyl-D-Glucosamine phosphotransferase system transporter
PA3761	3	3	3	3	3	1	1	3	3	nagE		N-Acetyl-D-Glucosamine phosphotransferase system transporter
PA3763	4	4	4	1	1	1	1	3	3	purL		phosphoribosylformylglycinamidine synthase
PA3765	1	1	1	1	1	3	3	1	1			hypothetical protein
PA3772	1	1	1	7	7	7	7	6	6			hypothetical protein
PA3773	2	2	2	1	1	6	6	1	1			hypothetical protein
PA3805	1	1	1	1	1	1	1	1	1	pilF		type 4 fimbrial biogenesis protein PilF
PA3825	1	1	1	2	2	2	2	1	1			Cyclic-guanylate-specific phosphodiesterase
PA3829	2	3	3	5	5	2	2	4	4			hypothetical protein
PA3834	2	2	2	2	2	5	5	2	2	valS		valyl-tRNA synthetase
PA3836	1	1	1	1	1	1	1	1	1			hypothetical protein
PA3839	1	1	1	1	1	2	2	1	1		yfbS	probable sodium:sulfate symporter
PA3850	2	3	3	3	3	4	4	2	2			hypothetical protein
PA3851	1	1	1	1	1	4	4	1	1			hypothetical protein
PA3853	2	2	2	1	1	2	2	1	1			probable transferase
PA3860	5	5	5	3	3	5	5	2	2			probable AMP-binding enzyme
PA3863	2	2	2	1	1	1	1	1	1	dauA		FAD-dependent catabolic D-arginine dehydrogenase, DauA
PA3864	1	1	1	1	1	1	1	1	1	dauR		Transcriptional regulator of the dauBAR operon, DauR
PA3865	1	1	1	2	1	1	1	1	1			putative periplasmic lysine-, arginine-, ornithine-binding protein
PA3871	2	2	2	2	2	4	4	3	3		nifM	probable peptidyl-prolyl cis-trans isomerase, PpiC-type
PA3872	1	1	1	2	2	1	1	1	1	narI		respiratory nitrate reductase gamma chain
PA3875	2	2	2	1	1	1	1	4	1	narG		respiratory nitrate reductase alpha chain
PA3877	1	1	1	1	1	1	1	1	1	narK1		nitrite extrusion protein 1
PA3882	1	1	1	1	1	3	3	2	1			hypothetical protein
PA3889	1	1	1	2	2	3	3	1	1	opuCC		OpuC ABC transporter, periplasmic substrate-binding protein, OpuCC
PA3894	1	1	1	2	2	3	3	1	1		opmI	probable outer membrane protein precursor
PA3898	3	3	3	2	2	2	2	2	2			probable transcriptional regulator
PA3901	1	1	1	6	6	6	6	3	3	fecA		Fe(III) dicitrate transport protein FecA
PA3908	2	2	2	2	2	4	4	3	3	tsiT	type VI immunity for Tox-Rease	immunity protein, TsiT
PA3909	4	5	5	3	2	6	6	3	3	eddB		Extracelullar DNA degradation protein, EddB
PA3927	3	3	3	1	1	2	2	2	2			probable transcriptional regulator
PA3932	4	5	5	3	3	4	4	5	5			probable transcriptional regulator
PA3941	1	1	1	1	1	2	2	1	1			hypothetical protein
PA3943	5	6	6	5	5	5	5	3	3			conserved hypothetical protein
PA3946	2	2	2	3	2	9	9	2	1	rocS1		two-component sensor RocS1
PA3952	3	3	3	1	1	3	3	3	3			hypothetical protein
PA3958	1	1	1	1	1	1	1	1	1			hypothetical protein
PA3961	1	1	1	2	2	4	4	1	1		hrpB	probable ATP-dependent helicase
PA3972	2	2	2	2	2	2	2	2	2		aidB	probable acyl-CoA dehydrogenase
PA3973	1	1	1	1	1	1	1	1	1			probable transcriptional regulator
PA3974	1	1	1	2	2	1	1	3	2	ladS		Lost Adherence Sensor, LadS
PA3989	2	2	2	2	1	1	1	1	1	holA		DNA polymerase III, delta subunit
PA3992	1	1	1	1	1	1	1	2	2	sltB3	soluble lytic (exolytic) transglycosylase	SltB3
PA3994	2	2	2	3	3	4	4	4	4			probable epoxide hydrolase
PA4008	2	2	2	5	5	8	8	7	6			probable hydrolase
PA4010	1	1	1	1	1	2	2	1	1			hypothetical protein
PA4013	2	2	2	2	2	2	2	2	2		yohK	conserved hypothetical protein
PA4016	1	1	1	2	2	1	1	3	2			hypothetical protein
PA4018	1	1	1	2	2	1	1	1	1			hypothetical protein
PA4020	1	1	1	2	1	1	2	3	2	mpl		UDP-N-acetylmuramate:L-alanyl-gamma-D-glutamyl-meso-diaminopimelate ligase
PA4021	2	2	2	3	2	3	3	3	2	eatR		regulator of ethanolamine catabolism, EatR
PA4023	1	1	1	2	1	1	1	2	2	eat	eutP	ethanolamine transporter, Eat
PA4027	1	1	1	4	4	7	7	2	1			hypothetical protein
PA4037	1	1	1	1	1	3	3	2	2			probable ATP-binding component of ABC transporter
PA4041	1	1	1	3	2	4	4	1	1			hypothetical protein
PA4046	1	1	1	1	1	1	1	1	1			hypothetical protein
PA4050	1	1	1	1	1	1	1	1	1	pgpA		phosphatidylglycerophosphatase A
PA4056	2	2	2	2	2	4	4	1	1	ribD	ribG	riboflavin-specific deaminase/reductase
PA4063	1	1	1	1	1	1	1	1	1			hypothetical protein
PA4065	1	1	1	1	1	4	4	1	1			hypothetical protein
PA4072	3	3	3	3	3	4	4	3	3			probable amino acid permease
PA4075	2	2	2	2	2	1	1	6	5			hypothetical protein
PA4076	1	1	1	4	4	3	3	2	1			hypothetical protein
PA4078	1	1	1	14	14	20	20	9	7			probable nonribosomal peptide synthetase
PA4081	2	3	2	3	3	3	3	4	2	cupB6		fimbrial subunit CupB6
PA4082	11	11	11	9	7	15	15	10	9	cupB5		adhesive protein CupB5
PA4083	3	4	4	2	2	3	3	5	4	cupB4		chaperone CupB4
PA4084	3	3	3	4	3	6	6	4	3	cupB3	htrE	usher CupB3
PA4085	3	3	3	3	3	3	3	4	3	cupB2		chaperone CupB2
PA4086	8	8	8	8	8	9	9	8	8	cupB1		probable fimbrial subunit CupB1
PA4088	1	1	1	4	4	3	3	2	1			glutamate-1-semialdehyde aminomutase
PA4089	1	2	2	1	1	1	1	1	1			probable short-chain dehydrogenase
PA4096	2	3	3	1	1	2	2	2	1		phlE	probable major facilitator superfamily (MFS) transporter
PA4097	2	4	4	4	4	2	2	4	4		ydjL	probable alcohol dehydrogenase (Zn-dependent)
PA4100	2	2	2	3	3	2	2	2	2			probable dehydrogenase
PA4110	3	3	2	3	2	6	6	3	2	ampC		beta-lactamase precursor
PA4112	1	2	2	4	4	7	7	3	2			probable sensor/response regulator hybrid
PA4196	3	3	3	3	3	2	2	3	3	bfiR		BfiR
PA4197	2	3	3	2	2	4	4	5	5	bfiS		BfiS
PA4199	2	2	2	2	2	2	2	1	1			probable acyl-CoA dehydrogenase
PA4200	1	1	1	1	1	1	1	1	1			hypothetical protein
PA4201	3	3	3	1	1	1	1	2	1	ddlA		D-alanine-D-alanine ligase A
PA4202	3	3	3	3	3	5	5	6	4	nmoA		nitronate monooxygenase NmoA
PA4203	2	2	2	2	2	3	3	2	2	nmoR		NmoR
PA4204	1	1	1	1	1	1	1	1	1	ppgL		periplasmic gluconolactonase, PpgL
PA4217	2	2	2	3	3	3	3	2	2	phzS		flavin-containing monooxygenase
PA4218	3	3	3	2	2	1	2	3	3	ampP	fptX	AmpP
PA4219	4	5	5	2	2	5	5	4	4	ampO	yfpB	AmpO
PA4222	5	6	6	1	1	7	7	8	7		pchI	probable ATP-binding component of ABC transporter
PA4223	1	2	2	4	3	8	8	3	3		pchH	probable ATP-binding component of ABC transporter
PA4225	10	14	14	7	7	19	19	14	13	pchF		pyochelin synthetase
PA4226	9	10	10	7	5	14	14	9	9	pchE		dihydroaeruginoic acid synthetase
PA4228	3	4	4	1	1	2	3	3	2	pchD		pyochelin biosynthesis protein PchD
PA4229	1	1	1	1	1	2	2	1	1	pchC		pyochelin biosynthetic protein PchC
PA4270	2	2	2	1	1	1	1	2	1	rpoB		DNA-directed RNA polymerase beta chain
PA4275	1	1	1	1	1	1	1	1	1	nusG		transcription antitermination protein NusG
PA4278	5	5	5	2	2	1	1	5	5			hypothetical protein
PA4280	2	2	2	3	3	2	2	2	2	birA		BirA bifunctional protein
PA4281	1	1	1	2	2	3	3	1	1	sbcD		exonuclease SbcD
PA4282	6	6	6	3	3	22	21	6	6		sbcC	probable exonuclease
PA4283	3	3	3	3	3	5	5	3	3	recD		exodeoxyribonuclease V alpha chain
PA4284	7	7	7	6	6	10	10	9	8	recB	rorA	exodeoxyribonuclease V beta chain
PA4285	3	3	3	9	9	8	8	4	4	recC		exodeoxyribonuclease V gamma chain
PA4293	8	9	9	7	7	3	3	8	8	pprA		two-component sensor PprA
PA4294	1	1	1	1	1	1	1	3	2			hypothetical protein
PA4295	2	2	2	1	1	2	2	2	2	fppA		Flp prepilin peptidase A, FppA
PA4296	3	3	3	3	3	3	3	3	3	pprB		two-component response regulator, PprB
PA4297	2	2	2	3	3	2	2	2	1	tadG		TadG
PA4305	2	2	2	2	2	5	5	2	2	rcpC		RcpC
PA4306	2	2	2	2	2	3	3	2	2	flp		Type IVb pilin, Flp
PA4307	1	2	2	4	2	6	6	2	2	pctC		chemotactic transducer PctC
PA4312	1	1	1	6	6	3	3	7	7			conserved hypothetical protein
PA4316	3	3	3	1	1	3	3	4	2	sbcB		exodeoxyribonuclease I
PA4319	1	1	1	1	1	2	2	1	1			conserved hypothetical protein
PA4320	1	2	2	3	3	6	6	4	4			hypothetical protein
PA4321	1	1	1	1	1	1	2	3	2			hypothetical protein
PA4328	2	2	2	2	2	1	1	1	1			hypothetical protein
PA4331	2	2	2	2	2	1	1	2	2			probable ferredoxin reductase
PA4341	2	2	2	2	2	2	2	3	3			probable transcriptional regulator
PA4342	4	4	4	3	2	1	2	2	2			probable amidase
PA4343	2	2	2	2	2	2	2	3	2			probable major facilitator superfamily (MFS) transporter
PA4363	1	1	1	1	1	1	1	1	1	iciA	lysR	inhibitor of chromosome initiation IciA
PA4364	1	1	1	2	2	2	2	1	1			hypothetical protein
PA4368	2	2	2	2	2	2	2	1	1			hypothetical protein
PA4371	1	1	1	2	1	3	3	1	1			hypothetical protein
PA4374	1	1	1	1	1	2	2	1	1	mexV		Resistance-Nodulation-Cell Division (RND) multidrug efflux membrane fusion protein MexV
PA4375	3	3	3	1	1	1	1	3	3	mexW		Resistance-Nodulation-Cell Division (RND) multidrug efflux transporter MexW
PA4393	2	2	2	1	1	1	1	2	2	ampG		AmpG
PA4394	1	1	1	1	1	1	1	1	1		yggB	conserved hypothetical protein
PA4397	1	1	1	3	2	4	4	1	1	panE	abpA	ketopantoate reductase
PA4399	2	2	2	2	2	1	1	2	2		yvqK	conserved hypothetical protein
PA4401	1	1	1	3	3	1	1	1	1			probable glutathione S-transferase
PA4410	4	4	4	1	1	2	2	1	1	ddlB		D-alanine--D-alanine ligase
PA4416	1	1	1	1	1	1	1	2	1	murF		UDP-N-acetylmuramoylalanyl-D-glutamyl-2, 6-diaminopimelate--D-alanyl-D-alanyl ligase
PA4417	1	1	1	1	1	1	1	1	1	murE		UDP-N-acetylmuramoylalanyl-D-glutamate-2, 6-diaminopimelate ligase
PA4423	1	1	1	2	2	2	2	2	2		yraM	conserved hypothetical protein
PA4434	3	3	3	3	3	2	2	3	3			probable oxidoreductase
PA4437	2	2	2	1	1	1	1	3	2			hypothetical protein
PA4439	1	1	1	1	1	2	2	1	1	trpS		tryptophanyl-tRNA synthetase
PA4440	1	1	1	2	2	2	2	1	1			hypothetical protein
PA4444	1	1	1	2	2	3	3	1	1	mltB1		soluble and membrane-bound lytic transglycosylases
PA4452	1	1	1	2	2	1	1	2	2			conserved hypothetical protein
PA4470	2	2	2	1	1	1	1	2	2	fumC1		fumarate hydratase
PA4472	1	1	1	1	1	1	1	1	1	pmbA	tldE	PmbA protein
PA4476	4	4	4	4	3	5	5	3	3			hypothetical protein
PA4478	3	3	3	4	4	4	4	2	2		yhdE	conserved hypothetical protein
PA4484	2	2	2	1	1	1	1	2	1	gatB		Glu-tRNA(Gln) amidotransferase subunit B
PA4485	1	1	1	1	1	2	2	3	3			conserved hypothetical protein
PA4488	5	6	6	2	2	8	8	12	11	magE		MagE
PA4489	2	3	3	3	2	8	8	3	3	magD		MagD
PA4491	1	2	2	2	2	4	4	7	7	magB	pufY ; yfaA	MagB
PA4496	2	4	4	1	1	4	4	7	6	dppA1		probable binding protein component of ABC transporter
PA4497	2	2	2	2	2	5	5	7	7	dppA2		probable binding protein component of ABC transporter
PA4500	1	2	2	2	2	4	4	3	3	dppA3		probable binding protein component of ABC transporter
PA4501	7	13	13	13	13	13	13	14	14	opdP		OpdP
PA4502	1	1	1	1	1	2	2	4	2	dppA4		probable binding protein component of ABC transporter
PA4503	2	3	3	3	3	3	3	3	3	dppB		dipeptide ABC transporter permease DppB
PA4504	1	3	3	3	3	4	4	3	3	dppC		dipeptide ABC transporter permease DppC
PA4505	1	1	1	1	2	1	1	1	1	dppD		dipeptide ABC transporter ATP-binding protein DppD
PA4507	2	2	2	4	4	3	3	3	3			hypothetical protein
PA4508	1	1	1	1	1	1	1	1	1			probable transcriptional regulator
PA4509	3	9	9	11	12	11	11	12	11			hypothetical protein
PA4510	2	2	2	2	2	3	3	1	1			conserved hypothetical protein
PA4511	1	1	1	1	1	2	2	1	1			conserved hypothetical protein
PA4513	1	2	2	4	4	3	3	4	3		piuB	probable oxidoreductase
PA4514	1	1	1	1	1	1	1	1	1		piuA	probable outer membrane receptor for iron transport
PA4516	4	4	4	5	5	7	7	4	4			hypothetical protein
PA4517	1	2	2	1	1	2	2	2	2			conserved hypothetical protein
PA4520	1	2	2	2	2	2	2	2	2			probable chemotaxis transducer
PA4521	1	1	1	2	2	2	2	2	1	ampE		AmpE
PA4523	1	1	1	2	1	3	3	2	1			hypothetical protein
PA4528	1	1	1	2	2	2	1	1	1	pilD	xcpA	type 4 prepilin peptidase PilD
PA4539	4	4	4	1	1	6	6	4	4			hypothetical protein
PA4540	1	1	1	1	1	6	6	1	1		lepB	hypothetical protein
PA4541	11	15	15	9	6	30	33	15	15	lepA	tpsA4	Pseudomonas aeruginosa-derived large extracellular protease, LepA
PA4548	5	5	5	4	1	2	2	1	1		yfiT ; dadA*	probable D-amino acid oxidase
PA4557	1	1	1	1	1	1	1	1	1	lytB		LytB protein
PA4559	1	1	1	1	1	3	3	1	1	lspA		prolipoprotein signal peptidase
PA4560	1	1	1	1	1	3	3	1	1	ileS		isoleucyl-tRNA synthetase
PA4571	4	4	4	2	2	2	2	7	6			probable cytochrome c
PA4576	2	2	2	2	2	2	2	2	2			probable ATP-dependent protease
PA4579	1	2	2	2	2	3	2	4	2			hypothetical protein
PA4580	1	1	1	1	1	2	2	1	1			conserved hypothetical protein
PA4582	3	3	3	1	1	3	3	2	1			conserved hypothetical protein
PA4583	2	2	2	2	2	2	2	2	2		rtcB	conserved hypothetical protein
PA4591	4	4	4	4	4	3	3	5	5			hypothetical protein
PA4593	1	1	1	3	3	1	1	4	3			probable permease of ABC transporter
PA4594	1	1	1	3	2	1	1	2	2			probable ATP-binding component of ABC transporter
PA4595	2	2	2	4	2	2	2	4	2		yjjK	probable ATP-binding component of ABC transporter
PA4597	1	1	1	1	1	1	1	1	1	oprJ		Multidrug efflux outer membrane protein OprJ precursor
PA4598	1	1	1	2	2	12	13	2	1	mexD		Resistance-Nodulation-Cell Division (RND) multidrug efflux transporter MexD
PA4602	1	2	2	1	1	3	3	2	2	glyA3		serine hydroxymethyltransferase
PA4612	4	4	4	1	1	1	1	3	3		ankB	conserved hypothetical protein
PA4616	2	2	2	2	2	2	2	1	1			probable c4-dicarboxylate-binding protein
PA4619	1	1	1	5	4	2	2	1	1			probable c-type cytochrome
PA4621	3	3	3	3	3	4	4	1	1			probable oxidoreductase
PA4624	3	3	3	4	4	4	4	4	3	cdrB		cyclic diguanylate-regulated TPS partner B, CdrB
PA4625	5	7	8	8	7	4	5	9	11	cdrA		cyclic diguanylate-regulated TPS partner A, CdrA
PA4626	6	6	6	7	6	4	4	6	6	hprA		glycerate dehydrogenase
PA4627	1	1	1	1	1	2	2	1	1		yjjT	conserved hypothetical protein
PA4630	1	1	1	1	1	2	2	2	1			hypothetical protein
PA4636	1	1	1	1	1	1	1	1	1			hypothetical protein
PA4637a	1	1	1	1	1	3	3	1	1			hypothetical protein
PA4645	1	1	1	1	1	1	1	1	1		hpt ; hprT	probable purine/pyrimidine phosphoribosyl transferase
PA4651	2	2	2	4	4	8	8	2	2	cupE4		Pilin assembly chaperone CupE4
PA4656	1	1	2	1	1	3	3	1	1			conserved hypothetical protein
PA4657	2	2	2	2	2	2	2	2	2			hypothetical protein
PA4660	2	2	2	1	1	3	3	4	1	phr		deoxyribodipyrimidine photolyase
PA4663	4	4	4	2	2	2	2	3	3	moeB	chlN	molybdopterin biosynthesis MoeB protein
PA4669	1	1	1	1	1	4	4	2	2	ipk	ychB	isopentenyl monophosphate kinase
PA4681	1	1	1	1	1	2	2	2	2			hypothetical protein
PA4686	1	1	1	1	1	2	2	1	1	mksB		Mks condensin complex protein MksB
PA4688	1	1	1	1	1	1	1	2	1	hitB		iron (III)-transport system permease HitB
PA4691	2	2	2	4	4	2	2	2	2			hypothetical protein
PA4692	2	2	2	2	2	3	3	2	2			conserved hypothetical protein
PA4710	1	1	1	3	3	1	2	2	1	phuR		Heme/Hemoglobin uptake outer membrane receptor PhuR precursor
PA4711	1	1	1	1	1	1	1	1	1			hypothetical protein
PA4712	3	3	3	4	4	5	5	3	3			hypothetical protein
PA4716	1	1	1	1	1	3	4	2	2			hypothetical protein
PA4720	2	2	2	2	2	4	4	4	3	trmA		tRNA (uracil-5-)-methyltransferase
PA4721	1	1	1	1	1	2	2	1	1		sfsA	conserved hypothetical protein
PA4724	3	3	3	2	2	1	1	2	2		yadB	probable aminoacyl-transfer RNA synthetase (class I)
PA4725	2	2	2	1	1	1	1	1	1	cbrA		two-component sensor CbrA
PA4726	2	1	2	1	1	1	1	1	1	cbrB		two-component response regulator CbrB
PA4729	1	1	1	1	1	1	1	2	1	panB		3-methyl-2-oxobutanoate hydroxymethyltransferase
PA4731	2	2	2	1	1	1	1	2	2	panD		aspartate 1-decarboxylase precursor
PA4733	1	1	1	2	2	2	2	2	1	acsB		acetyl-coenzyme A synthetase
PA4735	13	18	17	4	4	11	11	17	17			hypothetical protein
PA4763	1	1	1	1	1	3	3	2	2	recN		DNA repair protein RecN
PA4772	1	1	1	2	2	6	6	3	2			probable ferredoxin
PA4777	2	4	2	1	1	4	4	1	1	pmrB		PmrB: two-component regulator system signal sensor kinase PmrB
PA4786	3	3	3	5	4	5	5	5	4			probable short-chain dehydrogenase
PA4792	2	2	2	2	2	2	2	2	2			conserved hypothetical protein
PA4796	2	2	2	1	1	1	1	2	2			hypothetical protein
PA4799	2	2	2	1	1	2	2	2	2			hypothetical protein
PA4800	1	1	1	1	1	1	1	1	1			hypothetical protein
PA4805	3	3	3	3	3	4	3	3	3			probable class III aminotransferase
PA4806	2	2	2	3	2	2	2	1	1			probable transcriptional regulator
PA4808	2	2	2	3	3	1	1	3	3	selA	fdhA	L-seryl-tRNA(ser) selenium transferase
PA4809	1	1	1	1	1	1	1	1	1	fdhE		FdhE protein
PA4813	2	2	2	1	1	1	1	1	1	lipC		lipase LipC
PA4814	4	4	4	6	6	8	8	3	4	fadH2		2,4-dienoyl-CoA reductase FadH2
PA4816	2	4	4	4	4	4	4	4	4			hypothetical protein
PA4821	2	3	3	2	2	3	3	3	2		dinF	probable transporter
PA4822	4	4	4	3	3	6	6	5	5			hypothetical protein
PA4824	1	2	2	2	2	1	1	1	1			hypothetical protein
PA4825	2	2	2	2	2	5	5	1	1	mgtA		Mg(2+) transport ATPase, P-type 2
PA4835	2	2	2	1	1	2	2	1	1	cntM	zrmC	CntM
PA4836	2	1	1	1	1	3	3	1	1	cntL	zrmB ; nicotianamine synthase-like enzyme ZrmB	CntL
PA4837	3	3	3	2	2	7	7	4	2	cntO	zrmA ; TonB-dependent Outer Membrane Protein ZrmA	CntO
PA4838	1	1	1	1	1	1	1	1	1			hypothetical protein
PA4840	1	1	1	1	1	2	2	1	1		yciH	conserved hypothetical protein
PA4851	1	3	3	2	1	3	3	1	1			hypothetical protein
PA4855	1	1	1	1	1	2	2	1	1	purD		phosphoribosylamine--glycine ligase
PA4856	1	1	1	2	2	1	1	1	1	retS	rtsM	RetS (Regulator of Exopolysaccharide and Type III Secretion)
PA4858	4	4	4	2	1	3	3	2	1			conserved hypothetical protein
PA4860	2	2	2	1	1	1	1	1	1			probable permease of ABC transporter
PA4864	1	1	1	1	1	1	1	3	2	ureD		urease accessory protein
PA4869	4	3	4	3	3	2	2	3	3			hypothetical protein
PA4870	1	1	1	1	1	2	2	1	1		ybiI	conserved hypothetical protein
PA4881	2	2	2	1	1	1	1	2	2			hypothetical protein
PA4882	2	2	2	1	1	1	1	1	1			hypothetical protein
PA4883	4	4	4	1	1	3	3	4	4			hypothetical protein
PA4888	1	2	2	1	1	2	2	3	2	desB		acyl-CoA delta-9-desaturase, DesB
PA4889	3	3	3	1	1	4	4	3	3			probable oxidoreductase
PA4897	1	2	2	3	3	8	8	3	2		optI	TonB-dependent receptor
PA4898	1	1	1	1	1	6	6	2	1	opdK		histidine porin OpdK
PA4904	1	1	1	2	1	1	1	1	1	vanA		vanillate O-demethylase oxygenase subunit
PA4905	6	7	7	4	4	8	8	7	7	vanB		vanillate O-demethylase oxidoreductase
PA4908	1	1	1	2	2	9	9	1	1			hypothetical protein
PA4913	1	1	1	1	1	3	3	2	1			probable binding protein component of ABC transporter
PA4915	2	2	2	1	1	3	3	2	1			probable chemotaxis transducer
PA4917	4	4	4	4	4	2	2	2	2	nadD2		nicotinate mononucleotide adenylyltransferase NadD2
PA4918	2	2	2	3	3	2	2	1	1	pcnA		nicotinamidase, PcnA
PA4921	1	1	1	1	1	5	5	1	1	choE	achE	cholinesterase, ChoE
PA4923	1	1	1	1	1	2	2	1	1			type-I LOG protein
PA4930	3	3	3	3	3	4	4	5	5	alr		biosynthetic alanine racemase
PA4931	1	1	1	1	1	2	2	1	1	dnaB		replicative DNA helicase
PA4945	1	1	1	1	1	2	2	2	2	miaA		delta 2-isopentenylpyrophosphate transferase
PA4949	4	4	4	4	4	6	6	4	4		yjeF	conserved hypothetical protein
PA4955	1	1	1	1	1	1	1	2	1			hypothetical protein
PA4957	1	1	1	1	1	2	2	1	1	psd		phosphatidylserine decarboxylase
PA4962	2	2	2	2	2	2	2	2	2		ybcI	conserved hypothetical protein
PA4963	2	2	2	1	1	2	2	1	1			hypothetical protein
PA4968	2	2	2	2	2	2	2	2	1		yqiA	conserved hypothetical protein
PA4977	3	6	6	7	6	4	4	6	6	aruI		2-ketoarginine decarboxylase, AruI
PA4979	2	2	2	2	2	2	2	2	2			probable acyl-CoA dehydrogenase
PA4980	1	2	2	2	2	1	1	2	2			probable enoyl-CoA hydratase/isomerase
PA4981	2	2	2	2	2	3	3	2	1	lysP		lysine-specific permease
PA4982	3	3	3	1	1	10	10	3	2			probable two-component sensor
PA4985	1	1	1	1	1	1	1	2	2			Uncharacterized protein
PA4986	4	4	4	4	4	1	1	4	4			probable oxidoreductase
PA4991	1	1	1	1	1	2	2	1	1			FAD dependent oxidoreductase
PA4999	1	1	1	1	1	1	1	1	1	waaL		O-antigen ligase, WaaL
PA5000	1	1	1	2	2	4	4	1	1	wapR		alpha-1,3-rhamnosyltransferase WapR
PA5002	3	3	3	1	1	3	3	3	3	dnpA		de-N-acetylase involved in persistence, DnpA
PA5005	1	1	1	1	1	1	1	1	1			probable carbamoyl transferase
PA5006	2	2	2	4	4	2	2	2	2			putative kinase
PA5009	1	1	1	1	1	1	1	1	1	waaP	rfaP	lipopolysaccharide kinase WaaP
PA5010	1	1	1	1	1	2	2	1	1	waaG	rfaG	UDP-glucose:(heptosyl) LPS alpha 1,3-glucosyltransferase WaaG
PA5011	1	1	1	1	1	1	1	1	1	waaC	rfaC	heptosyltransferase I
PA5014	2	2	2	3	3	4	4	3	2	glnE		glutamate-ammonia-ligase adenylyltransferase
PA5017	1	1	1	1	1	3	3	1	1	dipA		DipA
PA5018	1	1	1	1	1	1	1	2	2	msrA	pmsR	peptide methionine sulfoxide reductase
PA5019	1	1	1	2	1	1	1	1	1		yhiR	conserved hypothetical protein
PA5023	2	2	2	6	5	3	3	2	2		ydiU	conserved hypothetical protein
PA5024	1	2	2	1	1	2	2	2	2		ytnM	conserved hypothetical protein
PA5025	2	2	2	4	3	1	1	3	2	metY		homocysteine synthase
PA5026	2	2	2	2	2	1	1	1	1			hypothetical protein
PA5031	2	2	2	4	3	2	2	4	4			probable short chain dehydrogenase
PA5032	3	3	3	2	2	6	6	2	2			probable transcriptional regulator
PA5033	1	1	1	3	3	2	2	1	1			hypothetical protein
PA5034	2	2	2	1	1	2	2	2	2	hemE		uroporphyrinogen decarboxylase
PA5037	1	3	3	1	1	1	1	3	7			hypothetical protein
PA5038	4	4	4	2	2	2	2	3	3	aroB		3-dehydroquinate synthase
PA5040	2	2	4	2	2	5	5	7	7	pilQ		Type 4 fimbrial biogenesis outer membrane protein PilQ precursor
PA5050	2	2	2	1	1	2	2	2	1	priA		primosomal protein N'
PA5058	2	2	2	1	1	2	2	2	2	phaC2	phaC	poly(3-hydroxyalkanoic acid) synthase 2
PA5064	3	3	3	3	3	3	3	4	3			hypothetical protein
PA5070	1	1	1	1	1	1	1	1	1	tatC	yigU ; mttB	transport protein TatC
PA5072	2	2	2	2	2	9	9	2	2	mcpK		McpK
PA5087	10	11	11	6	6	5	5	3	3	tli5b2		type VI secretion lipase immunity protein, Tli5b2
PA5089	3	3	3	6	6	6	7	8	7	tle5b	pldB	type VI secretion phospholipase D effector Tle5b
PA5090	10	10	10	8	8	10	10	6	6	vgrG5		VgrG5
PA5094	1	1	1	2	2	2	2	2	2			probable ATP-binding component of ABC transporter
PA5095	1	1	1	1	1	1	1	1	1			probable permease of ABC transporter
PA5096	2	2	2	3	3	2	2	1	1			probable binding protein component of ABC transporter
PA5099	3	3	3	3	3	3	3	3	3			probable transporter
PA5100	1	1	1	1	1	1	1	3	2	hutU		urocanase
PA5102	1	1	1	7	7	7	7	3	3			hypothetical protein
PA5103	1	1	1	3	3	1	1	1	1	puuR		PuuR
PA5104	1	1	1	4	4	3	3	1	1			conserved hypothetical protein
PA5106	2	2	2	4	3	3	3	2	2			conserved hypothetical protein
PA5107	1	1	1	2	2	3	3	1	1	blc		outer membrane lipoprotein Blc
PA5113	2	2	2	3	2	1	1	2	2			hypothetical protein
PA5114	2	2	2	1	1	3	3	4	2			hypothetical protein
PA5115	1	1	1	2	2	1	1	1	1			conserved hypothetical protein
PA5126	2	2	2	3	3	4	4	3	3			hypothetical protein
PA5127	2	2	2	2	2	2	2	2	2		yibK	probable rRNA methylase
PA5131	2	2	2	1	1	3	3	2	2	pgm	yibO	phosphoglycerate mutase
PA5132	2	3	3	3	3	4	4	4	3			hypothetical protein
PA5136	6	6	6	4	4	4	4	8	6			hypothetical protein
PA5146	1	1	1	2	1	9	9	2	2			hypothetical protein
PA5156	3	3	3	1	1	3	3	6	5			hypothetical protein
PA5158	2	2	2	3	3	2	2	2	2		opmG	probable outer membrane protein precursor
PA5159	1	1	1	2	2	2	2	2	1		emrA ; pmrA	multidrug resistance protein
PA5160	3	4	3	5	4	4	4	5	3		emrB ; pmrB	drug efflux transporter
PA5162	2	2	2	4	4	4	4	2	2	rmlD	rfbD	dTDP-4-dehydrorhamnose reductase
PA5167	1	1	1	1	1	1	1	2	1	dctP		DctP
PA5171	2	2	2	2	2	1	1	2	2	arcA		arginine deiminase
PA5176	1	2	2	2	2	2	2	2	2		yrfE	NUDIX hydrolase
PA5181	1	1	1	1	1	5	5	2	1			probable oxidoreductase
PA5184	1	1	1	1	1	1	1	1	1			hypothetical protein
PA5185	2	2	2	1	1	4	4	2	2			thiolester hydrolase
PA5187	3	3	3	3	3	5	5	2	2			probable acyl-CoA dehydrogenase
PA5188	3	3	3	1	1	6	6	3	3			probable 3-hydroxyacyl-CoA dehydrogenase
PA5194	2	2	2	2	2	1	1	2	2			hypothetical protein
PA5195	3	3	3	3	3	2	2	2	2		yrfH	probable heat shock protein
PA5206	1	1	1	2	2	3	3	2	1	argE		acetylornithine deacetylase
PA5208	2	2	2	2	2	1	1	2	2			conserved hypothetical protein
PA5209	3	3	3	4	4	3	3	4	4			hypothetical protein
PA5213	5	5	5	8	8	6	6	11	10	gcvP1		glycine cleavage system protein P1
PA5214	1	1	1	1	1	1	1	1	1	gcvH1		glycine cleavage system protein H1
PA5218	1	1	1	1	1	1	1	1	1			probable transcriptional regulator
PA5220	1	1	1	1	1	3	3	1	1			hypothetical protein
PA5224	1	1	1	1	1	1	1	1	1	pepP		aminopeptidase P
PA5238	6	6	6	8	8	9	9	9	9			probable O-antigen acetylase
PA5247	1	1	1	1	1	1	1	1	1		yaiI	conserved hypothetical protein
PA5248	4	4	4	3	3	4	4	4	4			hypothetical protein
PA5266	10	13	13	5	5	8	8	14	13	vgrG6		VgrG6
PA5272	5	5	5	7	7	5	5	5	5	cyaA		adenylate cyclase
PA5273	1	1	1	4	4	4	4	1	1			hypothetical protein
PA5277	1	1	1	1	1	2	2	1	1	lysA		diaminopimelate decarboxylase
PA5281	1	1	1	3	3	4	4	1	1		yigB	probable hydrolase
PA5282	2	2	2	2	2	5	5	3	2			probable major facilitator superfamily (MFS) transporter
PA5284	1	1	1	2	1	6	6	1	1			hypothetical protein
PA5302	1	1	1	1	1	1	1	1	1	dadX	alr2	catabolic alanine racemase
PA5307	7	9	9	8	8	5	5	9	9			hypothetical protein
PA5309	4	4	4	4	4	6	6	6	4	pauB4		FAD-dependent oxidoreductase
PA5310	2	2	2	2	2	4	4	2	2		ymdC	conserved hypothetical protein
PA5313	3	3	3	3	3	4	4	3	3	gabT2	paaT	Transaminase
PA5317	2	2	2	2	2	4	4	2	2	dppA5		probable binding protein component of ABC dipeptide transporter
PA5319	2	2	2	3	2	1	1	2	2	radC		DNA repair protein RadC
PA5327	2	2	2	1	2	2	2	2	2	sphC		SphC
PA5328	2	2	2	3	2	3	3	2	2	sphB		SphB
PA5335	1	1	1	1	1	1	1	1	1		yicC	conserved hypothetical protein
PA5340	1	1	1	1	1	2	2	1	1			hypothetical protein
PA5346	1	1	1	4	2	3	4	2	1	sadB		SadB
PA5353	3	4	4	2	2	4	4	4	4	glcF		glycolate oxidase subunit GlcF
PA5354	1	3	3	3	3	4	4	3	3	glcE		glycolate oxidase subunit GlcE
PA5361	1	1	1	1	1	3	3	1	1	phoR		two-component sensor PhoR
PA5362	1	1	1	1	1	1	1	1	1			conserved hypothetical protein
PA5367	1	1	1	1	1	1	1	1	1	pstA		membrane protein component of ABC phosphate transporter
PA5368	2	2	2	2	2	2	2	2	2	pstC		membrane protein component of ABC phosphate transporter
PA5375	1	1	1	1	1	4	4	1	1	betT1		BetT1
PA5382	1	1	1	1	1	2	2	1	1		yeiE	probable transcriptional regulator
PA5383	2	3	2	1	1	3	3	2	2		yeiH	conserved hypothetical protein
PA5385	1	1	1	4	4	3	3	1	1	cdhB		CdhB, Carnitine dehydrogenase-related gene B
PA5393	2	2	2	2	1	2	2	2	2			conserved hypothetical protein
PA5395	1	1	1	1	1	1	1	1	1			conserved hypothetical protein
PA5396	1	1	1	1	1	1	1	1	1			amidohydrolase
PA5398	1	1	1	2	1	1	1	1	1	dgcA		DgcA, Dimethylglycine catabolism
PA5399	1	1	1	2	2	2	2	1	1	dgcB		DgcB, Dimethylglycine catabolism
PA5401	1	1	1	2	2	1	1	2	1			hypothetical protein
PA5412	9	11	11	11	11	7	7	13	12			hypothetical protein
PA5416	1	1	1	1	1	1	1	1	1	soxB		sarcosine oxidase beta subunit
PA5422	1	1	1	1	1	2	2	1	1			hypothetical protein
PA5423	2	2	2	1	1	5	4	2	2			hypothetical protein
PA5425	1	1	1	2	2	1	1	1	1	purK		phosphoribosylaminoimidazole carboxylase
PA5430	2	2	2	4	3	1	1	2	2			hypothetical protein
PA5431	1	4	4	3	3	2	2	4	4			probable transcriptional regulator
PA5433	3	3	3	1	1	5	5	2	2			conserved hypothetical protein
PA5434	2	2	2	1	1	1	1	2	2	mtr		tryptophan permease
PA5441	4	5	5	5	4	7	7	4	4			hypothetical protein
PA5442	1	1	1	2	1	2	2	1	1			conserved hypothetical protein
PA5452	1	1	1	2	2	1	1	1	1	wbpW		phosphomannose isomerase/GDP-mannose WbpW
PA5455	5	5	5	6	6	8	8	5	5			putative glycosyltransferase
PA5456	2	2	2	2	2	2	2	2	2			putative glycosyltransferase
PA5458	1	1	1	1	1	2	2	1	1			putative acetyltransferase
PA5464	2	2	2	2	2	4	4	2	2			hypothetical protein
PA5471	5	5	5	5	5	6	6	5	5	armZ		ArmZ
PA5474	3	3	3	3	3	4	4	3	3			probable metalloprotease
PA5493	1	1	1	1	1	2	2	1	1	polA		DNA polymerase I
PA5495	1	1	1	1	1	2	2	1	1	thrB		homoserine kinase
PA5497	1	1	1	2	2	1	1	1	1	nrdJa		class II (cobalamin-dependent) ribonucleotide-diphosphate reductase subunit, NrdJa
PA5498	4	4	4	3	3	2	3	4	4	znuA		ZnuA
PA5505	1	1	1	1	1	1	4	1	1			probable TonB-dependent receptor
PA5508	1	1	1	2	2	4	4	1	1	pauA7		Glutamylpolyamine synthetase homologue
PA5513	1	1	1	1	1	3	3	1	1	poxA		hypothetical protein
PA5515	1	1	1	2	1	1	1	1	1			hypothetical protein
PA5516	1	1	1	1	1	2	2	1	1	pdxY		pyridoxamine kinase
PA5517	5	2	4	1	1	1	1	2	3			conserved hypothetical protein
PA5520	1	1	1	3	2	4	4	3	3			hypothetical protein
PA5524	1	1	1	1	1	1	1	1	1			probable short-chain dehydrogenase
PA5525	3	3	3	3	3	4	4	3	3			probable transcriptional regulator
PA5534	1	1	1	1	1	8	8	2	2			hypothetical protein
PA5537	1	1	1	1	1	1	1	1	1			hypothetical protein
PA5538	3	3	3	3	3	1	1	4	3	amiA		N-acetylmuramoyl-L-alanine amidase
PA5542	2	2	2	3	3	5	5	2	2			Pseudomonas imipenem beta-lactamase PIB-1
PA5545	1	1	1	1	1	2	2	2	1			putative glutamate/glutamine-binding protein
PA5548	2	2	2	4	4	6	6	3	2			probable major facilitator superfamily (MFS) transporter
PA5549	2	2	2	2	2	2	2	2	2	glmS		glucosamine--fructose-6-phosphate aminotransferase
PA5561	1	1	1	1	1	1	1	1	1	atpI	uncI	ATP synthase protein I
PA5565	2	2	2	3	2	2	2	2	2	gidA		glucose-inhibited division protein A
PA5568	1	1	1	4	2	1	1	1	1		yidC	conserved hypothetical protein
