# Supplementary material for: Adaptive Evolution of Pseudomonas aeruginosa in Human Airways Shows Phenotypic Convergence Despite Diverse Patterns of Genomic Changes
Source: Mol Biol Evol. 2024 Feb 14;41(2):msae022. doi: 10.1093/molbev/msae022 (PMC10883414; doi:10.1093/molbev/msae022)
Supplement: msae022_Supplementary_Data [file msae022_supplementary_data.zip › Table-S5-remap.xlsx]

## Sheet: Sheet1
Table S5. Mutations found in pathoadaptive genes across the CF isolate collection. Different mutations in paired-isolates are colored in red.
Gene ID (a)	Name	Product Name	P01E	P01L	P02E	P02L	P03E	P03L	P04E	P04L	P05E	P05L	P06E	P06L	P07E	P07L	P08I	P08L	P09I	P09L
PA0762	algU	RNA polymerase sigma factor AlgU	Lys19Glu, Phe40fs	Lys19Glu	Lys19Glu	Lys19Glu	Lys19Glu	Lys19Glu	-	-	Tyr59Cys	Asp49Gly	-	-	-	-	Phe22fs	Pro167Ser	Ser173Leu	Ser173Leu
PA0763	mucA	sigma factor AlgU negative regulator MucA	-	Ala144fs	A144fs	A144fs	A144fs	A144fs	-	Gln123fs	Ala144fs	Ala144fs	-	Gln117*	-	Arg168fs	Gln117*	-	Gln117*	Gln117*
PA0861	rbdA	transcriptional regulator	-	Ala348Gly, Ser811Pro	Ala348Gly, Ser811Pro	Ala348Gly, Ser811Pro	Ala348Gly, Ser811Pro	Ala348Gly, Ser811Pro	Thr163Ala, Ser811Pro	Thr163Ala, Ser811Pro	Thr163Ala, Arg201fs, Ser811Pro	Thr163Ala, Arg201fs, Ser811Pro	Tyr64fs, Ala348Gly, Ile480Val, Val804Leu, Ser811Pro	Tyr64fs, Ala348Gly, Ile480Val, Val804Leu, Ser811Pro	Tyr64fs, Ala348Gly, Ile480Val, Val804Leu, Ser811Pro	Tyr64fs, Ala348Gly, Ile480Val, Val804Leu, Ser811Pro	Thr163Ala, Met231Thr, Ser811Pro	Thr163Ala, Met231Thr, Ser811Pro	Thr163Ala, Met231Thr, Ser811Pro	Thr163Ala, Met231Thr, Ser811Pro
PA0958	oprD	porin D	Asp43Asn	Asp43Asn, His418fs	Asp43Asn, SerGlySer57GluGluArg, Glu202Gln, Ile210Ala, Glu230Lys, Ser240Thr, Asn262Thr, Ala267Ser, Lys296Gln, Gln301Glu, Arg310Gly	Asp43Asn, SerGlySer57GluGluArg, Glu202Gln, Ile210Ala, Glu230Lys, Ser240Thr, Asp255fs, Asn262Thr, Ala267Ser, Ala281Gly, Lys296Gln, Gln301Glu, Arg310Gly, Val359Leu	Asp43Asn, SerGlySer57GluGlyArg, Glu202Gln, Ile210Ala, Glu230Lys, Ser240Thr, His418fs	Asp43Asn, SerGlySer57GluGluArg, Glu202Gln, Ile210Ala, Glu230Lys, Ser240Thr, Asn262Thr, Ala267Ser, Ala281Gly, Lys296Gln, Gln301Glu, Arg310Gly, Val359Leu, His418fs	Asp43Asn, SerGlySer57GluGluArg, Glu202Gln, Ile210Ala, Glu230Lys, Ser240Thr, Asn262Thr, Ala267Ser, Ala281Gly, Lys296Gln, Gln301Glu, Arg310Gly, Val359Leu	Asp43Asn, SerGlySer57GluGluArg, Glu202Gln, Ile210Ala, Glu230Lys, Ser240Thr, Asn262Thr, Ala267Ser, Ala281Gly, Lys296Gln, Gln301Glu, Arg310Gly, Val359Leu, Gln402fs	Asp43Asn, SerGlySer57GluGluArg, Glu202Gln, Ile210Ala, Glu230Lys, Ser240Thr, Asn262Thr, Ala267Ser, Ala281Gly, Lys296Gln, Arg310Gly, Val359Leu	Asp43Asn, SerGlySer57GluGluArg, Glu202Gln, Ile210Ala, Glu230Lys, Ser240Thr, Asn262Thr, Ala267Ser, Ala281Gly, Lys296Gln, Gln301Glu, Arg310Gly, Met135fs	Thr103Ser, Lys115Thr, Phe170Leu, Arg310Glu, Gly425Ala	Thr103Ser, Lys115Thr, Phe170Leu, GluPro185GlnGly, Val189Thr, Arg310Glu, Ala315Gly, Gly425Ala	Thr103Ser, Lys115Thr, Phe170Leu, GluPro185GlnGly, Val189Thr, Arg310Glu, Ala315Gly, Gly425Ala	Thr103Ser, Lys115Thr, Phe170Leu, GluPro185GlnGly, Val189Thr, Arg310Glu, Ala315Gly, Trp417*, Gly425Ala	Asp43Asn, SerGlySer57GluGluArg, Glu202Gln, Ile210Ala, Glu230Lys, Ser240Thr, Asn262Thr, Ala267Ser, Ala281Gly, Lys296Gln, Gln301Glu, Arg310Gly,Val359Leu	Asp43Asn, SerGlySer57GluGluArg, Glu202Gln, Ile210Ala, Glu230Lys, Ser240Thr, Asn262Thr, Ala267Ser, Ala281Gly, Lys296Gln, Gln301Glu, Arg310Gly,Val359Leu, Glu396*	Asp43Asn, SerGlySer57GluGluArg, Gln158fs, Glu202Gln, Ile210Ala, Glu230Lys, Ser240Thr, Asn262Thr, Ala267Ser, Ala281Gly, Lys296Gln, Gln301Glu, Arg310Gly,Val359Leu	Asp43Asn, SerGlySer57GluGluArg, Glu202Gln, Ile210Ala, Glu230Lys, Ser240Thr, Asn262Thr, Ala267Ser, Ala281Gly, Lys296Gln, Gln301Glu, Arg310Gly,Val359Leu
PA1471		hypothetical protein	-	-	-	Asn42_Leu43insGlyGlyGlyHisGlyGlyGlyLysGlyGlySerHisGlyGlyAsn	-	-	-	-	-	-	-	-	-	-	-	-	-	-
PA1677		hypothetical protein	-	Thr63Ser	Thr63Ser	Thr63Ser	Thr63Ser	Thr63Ser	-	-	-	-	Arg40Ser, Ser61Asn	Arg40Ser, Ser61Asn	Arg40Ser, Ser61Asn	Arg40Ser, Ser61Asn	-	-	-	-
PA2020	mexZ	transcriptional regulator	Phe67Ser	Leu205Pro	Leu205Pro	Leu205Pro	Leu205Pro	Leu205Pro	Gln95fs	Gln95fs		Ala20Val	Leu138Arg, Asn186ser	Ile70fs, Thr177Ile, Leu138Arg, Asn186ser	Leu138Arg, Gly169fs, Asn186Ser	Leu138Arg, Gly169fs, Asn186Ser	-	Arg147fs	-	-
PA2065	pcoA	copper resistance protein A	-	Val401Met, Gly451Asp,Thr560Pro	Ala63Thr, Val401Met, Ser415Asn, Met440_Asp444del, GlyAla451AspThr, Thr560Pro	Ala63Thr, Val401Met, GlyAla451AspThr, Thr560Pro	Ala63Thr, Val401Met, Ser415Asn, GlyAla451AspThr, Thr560Pro	Ala63Thr, Val401Met, Ser415Asn, Met440_Asp444del, GlyAla451AspThr, Thr560Pro	Ala63Thr, Ser389Arg, Val401Met, Met440_Asp444del, Glyala451AspThr	Ala63Thr, Ser389Arg, Val401Met, Met440_Asp444del, Glyala451AspThr	Ala63Thr, Ser389Arg, Val401Met, Ser415Asn, Met440_Asp444del, GlyAla451AspThr	Ala63Thr, Ser389Arg, Val401Met, GlyAla451AspThr	Ala63Thr, Val401Met, Asn441Ser	Ala63Thr, Val401Met, Asn441Ser	Ala63Thr, Val401Met, Asn441Ser	Ala63Thr, Val401Met	Ala63Thr, Val401Met, Ser415Asn, Met440_Asp444del, GlyAla451AspThr	Ala63Thr, Trp227Arg, Val401Met, Met440_Asp444del, GlyAla451AspThr	Ala63Thr, Val401Met, Ser415Asn, GlyAla451AspThr	Ala63Thr, Val401Met, Met440_Asp444del, GlyAla451AspThr
PA2099		short-chain dehydrogenase	-	Ala60Val, Ser309Phe	Ala60Val, Ser309Phe	Ala60Val, Ser309Phe	Ser309Phe	Ala60Val, Ser309Phe	Ala60Val, Ser309Phe	Ala60Val, Ser309Phe	Ala60Val, Ser309Phe	Ala60Val, Ser309Phe	His50Gln, Val83Ile, His106Gln, Ala187Thr, Gln189Arg, His212Gln	His50Gln, Val83Ile, His106Gln, Ala187Thr, Gln189Arg, His212Gln	His50Gln, Val83Ile, His106Gln, Ala187Thr, Gln189Arg, His212Gln	His50Gln, Val83Ile, His106Gln, Ala187Thr, Gln189Arg, His212Gln	Ala43Val, His212Gln	Ala43Val, His212Gln	Ala43Val, His212Gln	Ala43Val, His212Gln
PA2426	pvdS	extracytoplasmic-function sigma-70 factor	Thr155Pro	Thr155Pro	Thr155Pro	Thr155Pro	Thr155Pro	Thr155Pro	-	Val42Leu	-	-	-	-	-	Ser37_Glu40del	-	Leu74Pro, Ser89Pro	-	-
PA2455		hypothetical protein	Gly25Glu	Gly25Glu	Gly25Glu	Gly25Glu	Gly25Glu	Gly25Glu	Gly25Glu, Thr147Met	Gly25Glu, Thr147Met	Gly25Glu, Thr147Met	Gly25Glu, Thr147Met	Gly25Glu, Arg77His, Gly111Ser	Gly25Glu, Arg77His, Gly111Ser	Gly25Glu, Arg77His, Gly111Ser	Gly25Glu, Arg77His, Gly111Ser	Gly25Glu	Gly25Glu	Gly25Glu	Gly25Glu
PA2490	ydbB	hypothetical protein	Thr48Ser	Thr48Ser, Arg104Cys	Thr48Ser, Arg104Cys	Thr48Ser, Arg104Cys	Thr48Ser, Arg104Cys	Thr48Ser, Arg104Cys	Thr48Ser, Arg104Cys	Thr48Ser, Arg104Cys	Thr48Ser, Arg104Cys	Thr48Ser, Arg104Cys	Thr48Ser, Arg104Cys	Thr48Ser, Arg104Cys	Thr48Ser, Arg104Cys	Thr48Ser, Arg104Cys	Thr48Ser, Arg104Cys	Thr48Ser, Arg104Cys	Thr48Ser, Arg104Cys	Thr48Ser, Arg104Cys
PA2491	mexS	oxidoreductase	Ala166Pro	Ala166Pro, Asp249Asn	Ala166Pro, Asp249Asn	Ala166Pro, Asp249Asn	Ala166Pro, Asp249Asn	Ala166Pro, Asp249Asn	Asp249Asn	Asp249Asn	Asp249Asn	Asp249Asn	Asp249Asn	Asp249Asn	Asp249Asn	Asp249Asn	Asp249Asn	Ala67Val, Asp249Asn	Asp249Asn	Asp249Asn
PA3290	Tle1		Asn217Asp	Asn217Asp, Met352Leu, Gln554Lys, Gln859Arg	Asn217Asp, Val254Ala, Asp256Gly, Asp302Gly, Ser324Ala, Val333Ile, Met352Leu, LysTrp366GlnGly, Glu414Gly, Gln554Lys, Gln859Arg, Lys873Gln	Asn217Asp, Val254Ala, Asp256Gly, Asp302Gly, LeuSer311GlnVal, Ile318Thr, Ser324Ala, Val333Ile, Met352Leu, LysTrp366GlnGly, Glu414Gly, AlaPro423LysSer, Glu433Val, Gln554Lys, Gln859Arg, Lys873Gln	Asn217Asp, Val254Ala, Asp256Gly, Asp302Gly, Ser324Ala, Val333Ile, Met352Leu, LysTrp366GlnGly, Glu414Gly, Gln554Lys, Lys873Gln	Asn217Asp, Val254Ala, Asp256Gly, Asp302Gly, LeuSer311GlnVal, Ile318Thr, Ser324Ala, Val333Ile, Met352Leu, LysTrp366GlnGly, Glu414Gly, Gln554Lys, Gln859Arg, Lys873Gln	Asn217Asp, Val254Ala, Asp256Gly, Asp302Gly, LeuSer311GlnVal, Ile318Thr, Ser324Ala, Val333Ile, Met352Leu, LysTrp366GlnGly, Glu414Gly, Gln554Lys,Arg775Cys	Asn217Asp, Val254Ala, Asp256Gly, Asp302Gly, LeuSer311GlnVal, Ile318Thr, Ser324Ala, Val333Ile, Met352Leu, LysTrp366GlnGly, Glu414Asp, Glu433Val, AlaPro423LysSer, ValMetValProLysIle436GluMetThrProGluThr, Gln554Lys,Arg775Cys	Asn217Asp, Val254Ala, Asp256Gly, Ser324Ala, Val333Ile, Met352Leu, Gln554Lys,Arg775Cys	Asn217Asp, Val254Ala, Asp256Gly, Asp302Gly, LeuSer311GlnVal, Ile318Thr, Ser324Ala, Val333Ile, Met352Leu, LysTrp366GlnGly, Glu414Asp, Glu433Val, AlaPro423LysSer, ValMetValProLysIle436GluMetThrProGluThr, Gln554Lys,Arg775Cys	Thr19Ile, Ala42Val, Gly80As, Asn131Ser, Asp168Glu, Ile231Val, Ala294Val, Glu433Asp, Gly864Ser, Lys873Gln	Thr19Ile, Ala42Val, Gly80As, Asn131Ser, Asp168Glu, Ile231Val, Ala294Val, Glu433Asp, Gly864Ser, Lys873Gln	Thr19Ile, Ala42Val, Gly80As, Asn131Ser, Asp168Glu, Ile231Val, Ala294Val, Glu433Asp, Gly864Ser, Lys873Gln	Thr19Ile, Ala42Val, Gly80As, Asn131Ser, Asp168Glu, Ile231Val, Ala294Val, Glu433Asp, Gly864Ser, Lys873Gln	Asn217Asp, Val254Ala, Asp256Gly, Asp302Gly, LeuSer311GlnVal, Ile318Thr, Ser324Ala, Val333Ile, Met352Leu, LysTrp366GlnGly, Glu414Gly, Gln554Lys, Gln859Arg, Lys873Gln	Asn217Asp, Val254Ala, Asp256Gly, Asp302Gly, LeuSer311*, Ile318Thr, Ser324Ala, Val333Ile, Met352Leu, LysTrp366GlnGly, Glu414Gly, Glu433Val, AlaPro423LysSer, ValMetValProLysIle436GluMetThrProGluThr, Gln554Lys, Gln859Arg, Lys873Gln	Asn217Asp, Val254Ala, Asp256Gly, Asp302Gly, LeuSer311GlnVal, Ile318Thr, Ser324Ala, Val333Ile, Met352Leu, LysTrp366GlnGly, Glu414Gly, AlaPro423LysSer, Glu433Val, ValMetValProLysIle436GluMetThrProGluThr, Gln554Lys, Gln859Arg, Lys873Gln	Asn217Asp, Val254Ala, Asp256Gly, Asp302Gly, LeuSer311GlnVal, Ile318Thr, Ser324Ala, Val333Ile, Met352Leu, LysTrp366GlnGly, Glu414Gly, Gln554Lys, Gln859Arg, Lys873Gln
PA3574	nalD	transcriptional regulator	-	-	-	-	-	-	Ile15fs	Ile15fs	-	-	Thr49Ala	Thr49Ala, Gly200_Arg203del	Thr49Ala	Thr49Ala, Val133fs	-	-	-	-
PA3708	wspA	chemotaxis transducer	Asp125Asn	Asp125Asn	Asp125Asn	Asp125Asn	Asp125Asn	Asp125Asn	-	-	-	-	Ile73Val, GlnAla120LeuGly, Asp125Ala, Glu159Asp, Met167Leu, Asp180Glu	Ile73Val, GlnAla120LeuGly, Asp125Ala, Glu159Asp, Met167Leu, Asp180Glu	Ile73Val, GlnAla120LeuGly, Asp125Ala, Glu159Asp, Met167Leu, Asp180Glu	Ile73Val, GlnAla120LeuGly, Asp125Ala, Glu159Asp, Met167Leu, Asp180Glu	Asp125Asn	Asp125Asn	Asp125Asn	Asp125Asn
PA5437	cmpR	transcriptional regulator	-	-	-	-	-	-	-	-	-	-	Ala234Thr	Ala234Thr	Ala234Thr	Ala234Thr	-	-	-	-
PA5516	pdxY	pyridoxamine kinase	Asn161Asp	Asn161Asp	Asn161Asp	Asn161Asp	Asn161Asp	Asn161Asp	Asn161Asp	Asn161Asp	Asn161Asp	Asn161Asp	Arg51Gln, Thr248Ala	Arg51Gln, Thr248Ala	Arg51Gln, Thr248Ala	Arg51Gln, Thr248Ala	Asn161Asp	Asn161Asp	Asn161Asp	Asn161Asp
(a) Sequence variations respect to those of PAO1. Mutations were found in 18 of the 52 gene list of pathoadaptive genes Marvig et al. 2015).
