# Supplementary material for: Adaptive Evolution of Pseudomonas aeruginosa in Human Airways Shows Phenotypic Convergence Despite Diverse Patterns of Genomic Changes
Source: Mol Biol Evol. 2024 Feb 14;41(2):msae022. doi: 10.1093/molbev/msae022 (PMC10883414; doi:10.1093/molbev/msae022)
Supplement: msae022_Supplementary_Data [file msae022_supplementary_data.zip › Table-S6.xlsx]

## Sheet: relevant molecules
Table S6. Quantification of metabolites by LC-MS.
	Metabolite
	oxo-C12-HSL
Isolate	Early	EarlySD	Late	LateSD	Statistical Differences E to L	p value
PAO1	6.7563	0.10407	6.7563	0.10407	No	>0.999999
RegMut	7.28943	0.0428845	7.28943	0.0428845	No	>0.999999
RegMut-LasR	0	0	0	0
P01	4.52179	0	0	0
P02	0	0	5.67365	0
P03	0	0	0	0
P06	6.01115	0	4.27221	0
P07	6.28388	0	0	0
P04	6.39592	0	5.61911	3.10105	No	0.685465
P05	6.31981	0	6.70219	0
P08	6.20571	0	0	0
P09	6.40209	0	5.55465	0
	C4-HSL
Isolate	Early	EarlySD	Late	LateSD	Statistical Differences E to L	p value
PAO1	7.47437	0.743951	7.47437	0.743951	No	>0.999999
RegMut	7.74332	0.0859581	7.74332	0.0859581	No	>0.999999
RegMut-LasR	6.25041	0.106963	6.25041	0.106963	No	>0.999999
P01	6.5653	0.184405	0	0
P02	0	0	0	0
P03	0	0	0	0
P06	7.68779	0.188273	6.90654	0.131229	Yes	0.003688
P07	7.34821	0.174316	0	0	Yes	<0.000001
P04	7.7885	0.125616	6.93906	0.143154	Yes	0.001427
P05	6.83406	0.168953	7.20373	0.10036	No	0.030561
P08	6.20458	0.153853	0	0	Yes	<0.000001
P09	6.08185	0.0404787	0	0	Yes	<0.000001
	Phenazine
Isolate	Early	EarlySD	Late	LateSD	Statistical Differences E to L	p value
PAO1	9.20355	0.133499	9.20355	0.133499	No	>0.999999
RegMut	8.71305	6.37391	8.71305	6.37391	No	>0.999999
RegMut-LasR	8.08877	0.0953319	8.08877	0.0953319	No	>0.999999
P01	5.37899	3.38103	0	0	No	0.051279
P02	0	0	0	0
P03	0	0	4.84329	2.88838	No	0.057933
P06	9.66867	0.0295967	8.85967	0.080192	Yes	0.000067
P07	9.60703	0.0702226	5.01486	3.1708	No	0.063605
P04	8.72931	0.460334	0	0	Yes	0.000005
P05	9.38644	0.236131	9.23153	0.0448146	No	0.329430
P08	9.44091	0.14406	6.2599	0	Yes	0.000003
P09	9.24624	0.0754894	6.80474	0.911587	No	0.009856
	Pyocyanine
Isolate	Early	EarlySD	Late	LateSD	Statistical Differences E to L	p value
PAO1	9.32187	4.50418	9.32187	4.50418	No	>0.999999
RegMut	9.47557	0.11234	9.47557	0.11234	No	>0.999999
RegMut-LasR	7.45382	1.11568	7.45382	1.11568	No	>0.999999
P01	0	0	0	0
P02	4.25579	2.73255	0	0	No	0.054296
P03	0	0	0	0
P06	9.80751	0.0704457	9.36139	0.0555951	Yes	0.001022
P07	9.65373	0.0132488	0	0	Yes	<0.000001
P04	6.9412	0.410368	0	0	Yes	0.000008
P05	9.56829	0.25678	9.56021	0.0320209	No	>0.999999
P08	9.38152	0.0480759	0	0	Yes	<0.000001
P09	9.52695	0.0109787	6.67931	3.94378	No	0.278496
	Rhamnolipid
Isolate	Early	EarlySD	Late	LateSD	Statistical Differences E to L	p value
PAO1	6.26599	3.75543	6.26599	3.75543	No	>0.9999
RegMut	6.72865	0.128519	6.72865	0.128519	No	>0.9999
RegMut-LasR	4.98183	2.96915	4.98183	2.96915	No	>0.9999
P01	0	0	0	0
P02	0	0	0	0
P03	0	0	0	0
P06	5.34369	0.136365	0	0	Yes	<0.0001
P07	5.89841	0.0435911	0	0	Yes	<0.0001
P04	5.36285	0.228281	0	0	Yes	<0.0001
P05	4.10728	2.35467	5.24048	0.160639	No	0.4524
P08	5.91645	0.12893	0	0	Yes	<0.0001
P09	5.55615	0.267014	0	0	Yes	<0.0001
	Pyocheline
Isolate	Early	EarlySD	Late	LateSD	Statistical Differences E to L	p value
PAO1	10.1284	0.507481	10.1284	0.507481	No	>0.999999
RegMut	9.82469	0.0488981	9.82469	0.0488981	No	>0.999999
RegMut-LasR	10.2116	0.0239682	10.2116	0.0239682	No	>0.999999
P01	10.0916	0.0100428	6.58333	0.301158	Yes	0.000035
P02	10.2109	0.0781273	6.90571	0.374236	Yes	0.000110
P03	9.99819	0.0547299	9.71725	0.043662	Yes	0.001869
P06	8.79457	0.591559	9.87952	0.0261108	No	0.033940
P07	10.0192	0.0272749	9.97156	0.265918	No	0.761386
P04	9.3731	1.19003	6.49859	0.389646	No	0.016341
P05	9.91317	0.254844	9.98797	0.0348306	No	0.655937
P08	9.86841	0.0559956	9.34954	0.0726428	Yes	0.000537
P09	9.83168	0.0886576	9.21756	0.294405	No	0.023939
	Pyoverdine
Isolate	Early	EarlySD	Late	LateSD	Statistical Differences E to L	p value
PAO1	8.37548	0.618234	8.37548	0.618234	No	>0.999999
RegMut	7.55159	0.0941728	7.55159	0.0941728	No	>0.999999
RegMut-LasR	8.05847	0.0102275	8.05847	0.0102275	No	>0.999999
P01	8.35188	0.173692	8.29103	2.92853	No	0.973360
P02	8.09941	0.0560705	8.07458	3.30877	No	0.992128
P03	7.59622	0.0708494	7.86106	0.0677939	No	0.182950
P06	8.2443	0.0373749	6.20261	0	Yes	<0.000001
P07	8.69309	0.0295033	0	0	Yes	<0.000001
P04	7.08938	1.21676	0	0	Yes	0.000534
P05	8.15797	4.1409	8.67992	0.0635543	No	0.838443
P08	8.75948	5.15876	0	0	No	0.042271
P09	8.64049	0.0780704	7.99635	0.709567	No	0.184773
	HNQO
Isolate	Early	EarlySD	Late	LateSD	Statistical Differences E to L	p value
PAO1	9.36087	0.4789	9.36087	0.4789	No	>0.999999
RegMut	9.57128	0.171561	9.57128	0.171561	No	>0.999999
RegMut-LasR	8.99437	0.0401321	8.99437	0.0401321	No	>0.999999
P01	7.98783	0.0482998	7.43116	0.170261	No	0.005719
P02	7.85816	0.258004	7.82762	4.40393	No	0.991158
P03	7.9635	0.0552683	7.79643	0.0579078	No	0.016659
P06	8.21534	0.0495735	8.16071	0.0578282	No	0.313436
P07	8.24347	0.0582231	0	0	Yes	<0.000001
P04	8.10919	0.14697	0	0	Yes	<0.000001
P05	8.08023	0.148886	8.11603	0.121644	No	0.799219
P08	7.89072	0.0236698	9.25628	0.0842013	Yes	0.000011
P09	7.86183	0.0108884	7.79035	0.126417	No	0.391761
	HQN
Isolate	Early	EarlySD	Late	LateSD	Statistical Differences E to L	p value
PAO1	7.61199	0.907422	7.61199	0.907422	No	>0.999999
RegMut	7.70332	0.0623167	7.70332	0.0623167	No	>0.999999
RegMut-LasR	6.52111	0.162318	6.52111	0.162318	No	>0.999999
P01	5.42795	0.216675	0	0	Yes	0.000001
P02	4.73654	2.8217	4.55255	2.34855	No	0.999001
P03	5.96893	0.370099	5.72963	0.176745	No	0.365025
P06	5.74801	0.200795	5.42927	0.190271	No	0.114907
P07	5.91902	0.0341511	0	0	Yes	<0.000001
P04	6.05734	0.388651	0	0	Yes	0.000011
P05	5.33964	0.085431	5.23484	0.0332803	No	0.130303
P08	5.81752	0.119268	5.42265	0.409525	No	0.180557
P09	5.48119	0.147695	0	0	Yes	<0.000001
	AQNO
Isolate	Early	EarlySD	Late	LateSD	Statistical Differences E to L	p value
PAO1	8.11987	0.751786	8.11987	0.751786	No	>0.999999
RegMut	8.32764	0.00231465	8.32764	0.00231465	No	>0.999999
RegMut-LasR	7.11102	0.0512457	7.11102	0.0512457	No	>0.999999
P01	7.17921	0.0796692	6.25636	0.171424	Yes	0.001050
P02	7.3927	0.0919966	6.42763	3.63991	No	0.667636
P03	7.1578	0.0769827	7.42549	0.114381	No	0.024947
P06	8.52521	0.0348755	8.47237	0.0496118	No	0.220123
P07	8.12518	0.0153701	0	0	Yes	<0.000001
P04	6.54147	0.295959	0	0	Yes	0.000003
P05	8.12971	0.302944	7.96787	0.0498241	No	0.413511
P08	8.2438	0.105991	7.56586	0.404365	No	0.046089
P09	8.33372	0.0212886	6.64456	0.180232	Yes	0.000086
	Norleucine
Isolate	Early	EarlySD	Late	LateSD	Statistical Differences E to L	p value
PAO1	6.60036	3.97612	6.60036	3.97612	No	>0.999999
RegMut	7.18618	0.0436179	7.18618	0	No	>0.999999
RegMut-LasR	0	0	0	0
P01	0	0	8.86578	0
P02	0	0	8.53249	5.07394	No	0.043500
P03	0	0	0	3.88847	No	>0.999999
P06	0	0	9.10827	0
P07	0	0	9.15973	0.0809663	Yes	<0.000001
P04	0	0	8.98847	0.108617	Yes	<0.000001
P05	8.6741	4.63808	9.08215	5.34371	No	0.919324
P08	0	0	9.24827	0
P09	0	0	0	0
	Aeruginoic acid
Isolate	Early	EarlySD	Late	LateSD	Statistical Differences E to L	p value
PAO1	7.49901	1.04821	7.49901	1.04821	No	>0.999999
RegMut	7.99814	0.0346578	7.99814	0.0346578	No	>0.999999
RegMut-LasR	8.66772	0.0211555	8.66772	0.0211555	No	>0.999999
P01	6.82248	0.100647	4.92075	2.9426	No	0.325909
P02	6.90941	0.122172	5.7797	2.59616	No	0.488753
P03	7.05975	0.0497082	6.81371	0.104509	No	0.020509
P06	6.831	0.433183	7.25758	0.0997296	No	0.174567
P07	7.70176	0.100579	6.71124	0.325746	No	0.007268
P04	6.26311	0.92048	5.38863	3.38659	No	0.685925
P05	7.43422	0.258872	7.61286	0.08832	No	0.304690
P08	7.35089	0.0547306	6.89553	0.0852452	Yes	0.001275
P09	7.13498	0.0448084	6.13791	0.160493	Yes	0.000476
	HHQ
Isolate	Early	EarlySD	Late	LateSD	Statistical Differences E to L	p value
PAO1	7.8941	0.884648	7.8941	0.884648	No	>0.999999
RegMut	8.1731	0.0923008	8.1731	0.0923008	No	>0.999999
RegMut-LasR	8.35667	0.112547	8.35667	0.112547	No	>0.999999
P01	8.7961	0.356331	7.77032	0.0640093	No	0.007624
P02	8.52322	0.27575	8.06061	2.99232	No	0.812125
P03	8.58754	0.401416	8.65156	0.0457567	No	0.777983
P06	7.00567	3.40032	4.59057	0.13568	No	0.287162
P07	7.52719	0.104067	8.25101	0	Yes	0.000225
P04	7.29366	0.392516	0	0	Yes	0.000005
P05	7.48338	0.089258	7.99598	0.207066	No	0.017242
P08	6.87938	0.11778	8.81873	0.431733	Yes	0.001632
P09	7.2563	0.099272	6.05916	3.00077	No	0.526758

## Sheet: Sheet1
	C-clone_sta	Cclone	DK02C_sta	DKO1_sta	dpqs_Sta	dpvdI_Sta	PA14	PA14_sta	PAO1	PAO1_sta	S09L_sta	S26E_sta	S27E_sta	S28L_sta	S29E_sta	S30L_sta	S31E_sta	S32L_sta	S33L_sta	S34E_sta	S35L_sta	S36_sta	S36E_sta	S37L_sta	S38L_sta	S39L_sta	S40L_sta	S41L_sta	S41Lnew_Sta	S42E_sta	S43E_sta	S44E_sta	S45L_sta	S46E_sta	S47E_sta	S48E_sta	SD42_Sta	SD43_Sta
(3S,6'R,11'S)-6'-ethyl-11'-hydroxy-1,6-dimethoxy-1,2-dihydro-10'-oxa-5'-azaspiro[indole-3,2'-tricyclo[5.3.1.0?,?]undecan]-2-one M-2H2O+H as M-2H2O+H (339.17)	6.11337	6.28944	5.17707	6.00823	6.38338	6.84385	6.39284	5.56953	6.50994	5.56153	5.38658	5.82695	5.93841	5.76552	5.97924	5.40042	5.82303	5.72391	5.84229	5.57701	5.74306	6.15511	5.69497	5.8394	5.85986	5.56505	5.70252	5.5111	6.1331	5.83806	5.75302	5.73045	5.95063	5.87444	5.70072	5.38392	6.14322	6.38901
10-methoxy-4-methyl-12-oxa-4-azapentacyclo[9.6.1.0,.0?,?.0?,?]octadeca-7(18),8,10,15-tetraen-14-ol M+H as M+H (300.159)	4.82604	4.79461	0	5.76656	0	5.41587	5.5168	5.33997	5.79146	5.77876	0	0	0	0	0	0	0	4.89386	0	5.15682	5.38858	4.95887	0	0	0	0	0	0	5.69791	5.91707	5.99825	5.04264	0	0	5.56267	0	5.51693	0
11-methyl-2,17-diazatetracyclo[7.7.1.0,?.0,?]heptadecan-3-one M+H as M+H (263.212)	0	4.74893	0	0	4.95583	4.85605	4.26868	0	4.83681	0	0	0	0	4.67823	0	0	0	0	0	0	0	0	0	0	0	0	4.62111	0	4.44142	0	0	0	0	0	0	0	4.63182	0
2-(3,4-dimethoxyphenyl)-5,6,7,8-tetramethoxy-4H-chromen-4-one	6.19388	0	6.16386	6.23519	0	0	0	6.21619	0	6.21335	6.19989	6.22651	6.23775	5.98162	6.20282	6.19277	6.21417	6.19504	6.20153	6.13912	6.21033	0	6.19173	6.14819	6.21472	6.19422	5.94744	6.2272	0	6.21942	6.22361	6.2188	6.19211	6.19433	6.15799	6.18793	0	0
2-(hydroxymethyl)-4(3H)-quinazolinone M+H as M+H (177.06)	0	0	0	6.96912	0	5.70374	6.54217	6.46162	6.04119	6.44658	0	0	4.22383	0	0	0	0	0	0	7.13638	6.29045	0	0	0	6.51985	0	0	0	0	6.78446	6.83943	6.39693	0	5.59398	6.33264	4.33268	6.47103	5.10365
2-heptylquinolin-4(1H)-one M+H as M+H (244.169)	8.01399	8.59136	7.68864	7.53079	4.63978	7.17185	8.04781	7.135	7.8941	7.49077	7.77032	8.7961	8.52322	8.06061	8.76114	6.50806	8.58754	8.65156	4.59057	7.52719	8.25101	8.56625	7.29366	0	7.99598	7.59213	7.90963	8.30451	8.81873	7.48338	7.00567	7.2563	6.05916	6.319	6.87938	7.61613	8.1731	8.35667
2-nonylquinolin-4(1H)-one M+H as M+H (272.2)	6.10822	7.4634	5.53572	6.18555	0	6.61689	7.28957	6.07422	7.38239	6.00194	6.38654	5.8097	5.29101	5.33768	6.2765	0	6.42115	6.18702	0	5.71868	5.59697	7.5882	5.99232	0	5.37702	5.0461	6.27183	5.68652	7.56219	5.44051	5.95495	5.41506	4.72037	4.97975	5.72898	4.7591	7.65548	6.81105
2-nonylquinoline-3,4-diol:Series 3 HAQ C9 M+H as M+H (288.197)	6.82033	8.256	6.46759	7.04914	0	8.83343	7.82227	6.19341	7.84244	6.30775	6.2388	5.47755	5.71747	6.13123	6.06709	0	5.83246	5.64339	0	6.33645	6.03513	8.5734	6.45865	0	5.97799	5.94939	7.56302	6.30201	8.08402	5.8062	6.44935	6.16289	6.01619	6.32825	6.12862	6.40922	8.11145	7.72094
3-OH-C6-HSL	6.09123	6.2707	6.40289	8.50478	0	7.49409	7.8258	7.78348	7.79661	8.05853	5.7011	6.72862	7.21888	6.22078	7.04997	5.47873	6.82746	7.59072	4.72373	7.97859	7.523	7.03662	6.18205	5.17339	7.02954	5.98003	5.81594	6.93036	7.68474	8.34898	7.69665	7.61752	6.21518	7.17557	7.4242	5.06129	7.76568	6.35071
4-hydroxy-2-octylquinoline 1-oxide:Series 4 HAQ C8 M+H as M+H (274.182)	6.48751	7.7861	6.64246	6.58118	0	8.12957	7.38039	6.08508	7.44907	6.23601	6.67333	6.47276	6.4018	6.84951	6.52288	0	6.63844	6.66229	0	6.23134	6.2689	8.34091	6.57566	4.86601	5.85802	6.2258	7.49456	6.83498	8.01013	6.12211	5.88802	5.70781	6.0822	6.01608	5.92964	6.32531	7.93091	7.70212
4-HYDROXYBENZALDEHYDE - 60.0 eV M+H as M+H (123.044)	4.65723	7.58496	5.32594	5.04318	7.46879	7.94655	7.81221	4.42262	7.83882	4.98028	7.43043	0	7.78753	5.59232	7.86328	7.87931	7.76129	7.72298	4.61498	4.67991	4.86629	7.52213	7.86668	7.87487	4.27808	5.56117	5.17276	4.74014	8.16916	7.10191	5.51746	5.12879	0	4.33499	4.92193	5.56957	7.02033	4.99744
4(3H)-quinazolinone M+H as M+H (147.055)	6.00374	4.49048	5.64212	6.43311	4.73744	0	0	5.57211	4.18578	6.30661	5.63956	5.21911	6.32651	5.74297	6.22261	0	6.65813	6.15806	5.73502	6.15659	5.7405	5.12724	5.19973	5.15611	5.24358	0	5.05836	0	0	5.76963	5.20423	5.84081	5.08884	4.13624	5.74837	4.29383	0	4.73525
4,5,9-trihydroxy-17-methoxy-11-oxatetracyclo[7.7.1.0,.0,?]heptadeca-2(7),3,5,12,15-pentaen-14-one M+Na as M+Na (339.084)	5.28053	0	0	4.61905	0	0	0	0	0	0	0	0	5.25558	5.21634	5.00804	0	5.75685	6.1292	0	5.49904	0	0	0	0	0	0	4.80322	4.5151	4.87893	0	0	0	0	0	0	0	0	0
4,7,7-trimethylbicyclo[2.2.1]heptan-2-yl (2E)-3-(4-hydroxyphenyl)prop-2-enoate M+Na as M+Na (323.162)	5.54607	0	5.05401	5.60899	0	4.8741	0	4.84401	0	0	4.60461	4.57026	5.07738	5.22856	0	4.52691	4.42303	4.78795	5.03503	5.18737	4.74548	4.63508	5.18667	4.68072	4.60809	4.72551	4.64167	0	0	5.19279	4.96069	4.96253	5.61551	5.84258	0	0	4.8465	0
5-HYDROXYINDOLEACETATE M+H as M+H (192.066)	5.94616	6.43864	5.30401	4.45385	5.84694	5.11012	6.81871	0	6.46901	0	6.91614	6.91814	6.89906	6.66598	6.73585	6.38329	6.81313	6.83829	6.07501	5.08426	4.5733	6.12528	6.36576	5.68937	4.58879	0	6.66905	6.56897	5.53641	5.77506	4.9082	5.56133	6.27287	6.26468	5.51881	6.67854	4.88689	6.50102
6,7-dimethoxy-2H-chromen-2-one M+H as M+H (207.065)	0	0	8.00948	0	0	0	0	0	0	0	0	4.3184	0	0	0	0	0	0	0	0	0	0	0	0	6.08529	0	0	0	0	6.08685	0	0	0	0	0	0	0	0
8-[1-(acetyloxy)-4-oxo-5-[(3E)-2-oxopent-3-en-1-yl]cyclopent-2-en-1-yl]octanoic acid M-H2O+H as M-H2O+H (347.185)	0	0	0	0	0	0	0	0	0	0	0	0	0	0	0	0	0	0	0	0	0	0	0	0	0	4.16503	0	0	5.55997	0	0	0	0	0	0	0	0	0
Aeruginoic acid M+H as M+H (222.022)	7.44386	8.11392	8.11558	7.75471	8.69993	8.79453	8.20261	7.41639	7.69609	7.49901	4.92075	6.82248	6.90941	5.7797	6.83833	5.83898	7.05975	6.81371	6.71124	6.831	7.25758	8.42581	6.26311	5.38863	7.61286	6.87167	5.15709	5.83806	6.89553	7.43422	7.70176	7.13498	6.13791	6.28612	7.35089	5.16679	7.99814	8.66772
AQNO	6.74528	7.30188	7.02141	8.48865	0	7.91948	8.29452	7.90613	8.11987	8.01744	6.25636	7.17921	7.3927	6.42763	7.22626	0	7.1578	7.42549	0	8.52521	8.47237	7.59662	6.54147	0	7.96787	6.31243	6.14451	6.87394	7.56586	8.12971	8.12518	8.33372	6.64456	7.40028	8.2438	6.04057	8.32764	7.11102
AQNO-like	5.11503	5.33209	4.42569	0	0	0	4.62703	6.41108	4.94672	6.04019	0	0	5.32963	4.7073	5.13668	0	5.06657	5.27429	0	5.76907	4.00133	0	5.06657	0	0	0	0	0	5.42868	5.3314	0	5.30567	0	4.15012	4.63629	0	6.11722	4.44752
Arginine M+H as M+H (175.119)	0	5.54833	4.70344	5.84121	5.87775	6.03045	6.21476	5.20703	6.12077	5.27598	4.90568	4.71817	0	4.57951	4.50839	5.02715	4.90431	4.50524	0	5.78825	5.73535	5.86019	4.53256	5.54125	5.29046	4.56804	4.46443	5.08352	0	5.44907	5.75127	5.93588	4.7532	5.19028	6.21042	4.22163	5.95144	4.77417
C12H26O7/C13H22N4O3	7.45274	7.5745	7.0745	7.15205	7.73927	7.51818	7.68537	6.84555	7.63364	6.95672	7.10277	7.00571	7.27847	7.34624	7.05721	7.08087	7.11585	7.06653	7.09562	7.11666	7.1333	7.7742	7.11088	7.33581	7.09442	7.18373	7.34167	7.17058	7.90118	7.16935	7.12375	7.09984	7.38154	7.43042	7.09848	7.1024	7.93261	7.94092
C4-HSL M+H as M+H (172.097)	6.09615	5.99601	7.43135	7.98113	8.10742	8.06609	7.6923	7.71545	7.78981	7.88903	6.06459	7.34197	6.22635	6.31984	6.10048	0	5.98746	5.93286	6.00546	8.13028	7.73973	7.7874	8.08033	7.14545	7.83935	7.03946	6.34948	5.6598	7.21069	7.82663	8.03309	7.76364	7.19949	7.42977	7.98757	7.25481	8.13572	7.94927
C9:db-PQS, C9:DB-NQNO M+H as M+H (286.182)	6.64245	8.06666	6.70756	7.42712	0	8.98104	8.20295	6.87304	8.50522	6.96133	5.286	6.24589	5.79387	6.07262	6.29058	0	6.36679	6.19004	0	6.62857	6.62713	8.76554	6.57932	0	6.78763	5.82056	7.15343	6.49081	8.41265	6.60834	7.36048	6.91052	5.93811	6.46033	6.92517	6.07793	8.58592	7.7071
DAMP - 30.0 eV M+H as M+H (332.075)	7.13212	6.84844	7.4027	6.83657	6.14011	6.06229	6.25023	6.57729	6.19019	6.69047	6.99834	6.83707	6.27973	7.10838	7.10365	5.63616	7.02989	7.08528	6.86662	7.7326	7.62631	5.78746	6.46526	5.46123	7.22773	6.63692	6.4461	6.8189	6.56764	6.86556	7.32427	7.45306	7.15129	6.60247	7.63648	7.28932	5.9994	7.52041
Ectoine M+H as M+H (143.082)	6.39754	5.99021	5.4636	6.22757	5.87986	6.18774	6.0211	6.29094	5.74954	5.99176	6.13735	6.36775	6.07819	6.50429	5.86072	0	5.49991	6.36452	6.02096	5.84459	5.58408	6.2085	7.57067	6.35677	4.81432	7.06912	6.62031	7.29807	7.1967	6.07678	6.26301	6.08751	6.2189	5.85194	6.237	6.36601	6.69004	7.06262
GLUTAMATE - 20.0 eV M+H as M+H (148.06)	6.2789	5.93614	5.76572	6.5086	6.26055	6.69827	6.30098	6.65135	5.89871	6.35539	5.9216	6.4512	6.59926	6.1458	6.51611	6.10712	6.26187	6.99227	6.59971	5.77881	6.32721	6.30884	6.07229	6.42204	6.20007	6.16497	6.13207	6.06501	5.59065	6.12998	6.18398	6.0949	5.81106	5.84932	6.21615	5.9881	6.22378	6.4041
GLUTAMATE - 30.0 eV M+H as M+H (148.06)	6.18668	6.1853	5.84529	5.79594	6.20604	6.045	5.58456	4.98105	5.47904	5.03837	6.54128	6.37404	6.3178	6.25057	6.14911	0	6.44742	6.47585	5.42788	0	5.76784	6.12399	5.72293	4.33078	5.6438	6.13181	6.25673	5.49259	0	5.58214	5.93369	5.77766	5.7076	5.48364	5.48439	5.9779	5.64261	5.55624
GLUTAMATE - 50.0 eV M+H as M+H (148.06)	6.17717	6.39114	5.70328	6.01681	6.28183	6.21355	6.51188	6.37862	5.94524	6.14967	5.49649	4.86495	6.127	5.91086	6.14255	5.35755	6.04425	5.73082	6.24831	6.2163	5.2883	5.79565	5.98215	5.09049	4.99552	5.82787	5.97959	6.62172	5.76377	5.78096	5.5601	5.7604	5.42245	5.21312	6.11892	5.78359	6.24158	6.52246
GLUTAMINE - 40.0 eV M+H as M+H (147.076)	5.07047	5.39236	5.2875	5.44997	5.38646	5.15852	5.93957	5.50145	5.59179	5.54289	6.40149	5.98242	6.21507	6.13701	6.16835	4.97168	6.23982	6.17116	5.76717	5.06983	5.46816	5.87048	5.23975	5.98761	6.32718	0	6.1171	6.38773	6.04843	5.29263	5.73254	5.50396	5.34095	5.08053	0	0	5.69598	5.54121
GUANOSINE 5'-MONOPHOSPHATE - 50.0 eV M+H as M+H (364.065)	7.29752	6.42097	7.30549	7.09243	5.77865	5.56197	6.35625	6.73277	5.83123	6.84071	7.13845	6.87095	6.43067	6.6644	7.24396	5.53167	7.12651	7.09118	7.17245	7.61688	7.76339	5.67027	6.75255	6.43359	7.47443	6.92231	6.59426	6.6363	6.21999	7.11933	7.49013	7.36237	6.86098	6.54746	7.48464	7.00565	6.08088	7.32807
HNQ:db M+H as M+H (270.185)	5.44773	7.12818	5.5981	6.2609	0	7.02413	7.38382	5.84556	7.61199	5.82414	0	5.42795	4.73654	4.55255	5.78168	0	5.96893	5.72963	0	5.74801	5.42927	7.6306	6.05734	0	5.23484	4.61099	5.87196	5.42265	7.55839	5.33964	5.91902	5.48119	0	0	5.81752	0	7.70332	6.52111
HPTzTn-COOH M+H as M+H (307.021)	8.25067	7.91068	6.96978	7.75125	7.68064	7.84318	7.38932	7.53902	7.16453	7.53785	0	7.67229	7.70274	6.02332	7.56584	0	7.67852	7.32227	7.21439	6.56761	7.30805	7.52431	6.52829	0	7.5413	7.54451	5.56275	6.82247	7.16637	7.36947	7.38234	7.61971	6.79889	6.69965	7.65628	5.58562	7.38135	7.72805
HQNO M+H as M+H (260.164)	8.13318	9.19922	8.17493	8.33921	0	9.43373	9.35819	8.06812	9.36087	8.10027	7.43116	7.98783	7.85816	7.82762	7.92155	4.90512	7.9635	7.79643	0	8.21534	8.16071	9.40985	8.10919	0	8.11603	7.69663	8.20422	8.02478	9.25628	8.08023	8.24347	7.86183	7.79035	8.05257	7.89072	7.91101	9.57128	8.99437
INDOLE-3-ACETIC ACID - 20.0 eV M+H as M+H (176.071)	0	5.42335	0	5.22013	0	5.77186	5.46641	4.78933	5.8903	0	5.87133	5.83417	6.12032	6.07142	5.69509	4.58931	5.73936	6.00491	0	4.84993	0	5.8628	0	0	0	4.08769	6.01502	5.53954	0	0	0	0	5.15319	0	0	5.53893	5.74017	4.92287
Kynurenic acid	6.00491	5.21406	5.59901	5.87699	6.28999	6.25402	0	6.03909	0	5.82499	5.7156	6.3444	6.40141	5.75388	6.18547	4.96989	6.20746	6.30583	6.13735	0	5.98084	6.16382	5.68084	4.9341	5.87921	5.06458	5.53512	6.07425	5.02965	5.68642	5.58212	5.83801	5.47298	5.38531	5.84022	5.35853	5.82543	5.80354
L-serine M+H as M+H (106.05)	6.54158	6.14108	0	6.31493	0	0	0	6.79137	5.55314	6.47889	5.38319	6.68878	7.00379	5.51623	6.46334	5.0428	6.76804	7.3016	6.83674	0	0	5.74131	0	0	6.16858	5.39734	5.86054	0	5.69893	5.81763	0	5.27495	0	0	6.14368	0	0	0
Lysine M+H as M+H (147.113)	5.14595	5.89982	5.20833	5.78274	5.8092	5.66646	5.69489	5.48518	5.72906	5.28158	4.87038	4.4592	4.37157	0	4.37878	5.96329	0	0	0	6.07423	5.98137	5.27848	4.94788	6.04812	5.81072	5.22509	5.36589	0	5.77201	5.83572	5.99894	5.99782	5.15943	5.26471	6.15912	5.37625	5.33555	5.12925
Methionine M+H as M+H (150.058)	4.98612	8.39759	8.43006	8.42194	8.84533	8.94992	8.99595	8.55252	8.90933	8.28045	8.4746	8.51804	8.73692	8.637	8.51579	8.65217	8.3479	8.44524	8.31773	8.8136	8.7696	8.9768	8.80105	8.71426	8.71163	8.64169	8.30622	8.59581	8.90143	8.40347	8.72951	8.23689	8.27564	8.38143	7.83342	8.53733	8.98017	8.89743
METHYLTHIOADENOSINE - 30.0 eV M+H as M+H (298.097)	6.35768	6.89942	6.59611	6.92486	7.08947	7.24793	7.07282	6.52811	7.2885	6.58598	6.38744	6.90805	6.68064	8.80628	6.62303	6.89927	6.0507	6.62814	6.53558	6.78357	6.62147	7.30975	7.05836	7.00433	6.92956	6.50649	7.65829	6.8294	6.92525	6.78057	6.77667	6.0287	5.762	6.15669	6.23635	9.10111	6.99868	6.00238
N-(3-Oxododecanoyl)homoserine lactone	0	0	0	0	6.22645	6.09599	5.95143	0	6.25478	4.95955	0	0	0	0	0	0	0	0	0	0	0	5.25233	0	4.89406	0	0	0	0	0	0	0	0	0	0	0	0	6.12342	0
N-ACETYL-DL-GLUTAMIC ACID - 40.0 eV M+H as M+H (190.071)	7.02155	7.09589	6.58006	6.69469	6.91194	6.65632	6.95804	6.84438	6.36219	6.57671	7.10622	6.60072	6.48308	6.49566	6.58964	5.29343	6.95407	7.0258	6.68834	6.63932	5.67573	6.82974	6.76386	5.62401	5.85923	6.19942	6.66937	7.0589	6.30491	6.52751	6.01539	6.59586	6.27527	6.15623	6.64501	6.24082	6.66311	6.90639
N-Acetyl-L-histidine	6.09574	6.09734	5.32573	5.44005	6.76744	6.71923	6.35138	6.49175	5.69056	6.17415	6.20824	5.2854	5.20285	5.94198	5.73455	6.5288	5.49315	5.78172	6.02825	6.20463	6.12349	5.96025	6.57649	6.48671	5.79601	6.56198	6.04493	5.99138	0	5.79099	6.16086	6.78548	5.31878	5.65454	6.54064	6.99872	6.94294	6.91135
N-ACETYL-L-LEUCINE - 40.00 eV M+H as M+H (174.112)	6.2909	6.4969	6.59598	6.43388	6.96001	7.22585	6.71553	6.75204	6.45132	6.33793	6.24674	5.68144	5.91154	7.71928	6.03832	6.09843	5.94072	6.25101	6.23422	6.71486	7.43585	6.70656	6.35946	6.47987	6.88644	6.6042	7.69345	6.69579	6.43245	6.19635	6.87909	6.43155	5.9847	6.04245	6.42163	6.41609	6.77323	6.8126
N-AMIDINO-L-ASPARTATE - 30.0 eV M+H as M+H (176.067)	6.74961	6.96242	7.06989	9.21373	0	8.32654	8.50641	8.42838	8.47079	8.63676	5.98964	6.92808	7.28964	6.1183	6.96119	0	6.69967	7.19999	4.69976	8.68915	8.57849	7.16783	6.55791	0	8.39424	6.39934	5.90554	7.00422	7.55814	8.91907	8.80681	8.89785	7.18859	8.11766	8.59659	5.45323	8.3714	6.91763
N-Isopropyl-N'-phenyl-1,4-phenylenediamine	8.70774	8.56687	7.82119	7.72596	8.77681	8.89721	8.05472	7.57192	7.884	7.77641	0	8.0094	7.93229	6.54346	7.93842	4.89795	8.15625	8.01576	7.18639	6.50496	7.41211	8.32244	6.75205	5.55258	7.65537	7.2045	5.82029	6.41897	7.61477	7.58714	7.55469	7.48896	6.76804	6.73311	7.6891	5.85678	8.36082	8.74685
NICOTINATE - 70.0 eV M+H as M+H (124.039)	6.4606	5.78645	5.7163	0	6.71374	6.74658	6.68289	6.7024	6.74611	6.75437	6.46589	6.65494	6.65905	6.62604	6.39739	5.89529	6.43116	6.48424	6.54474	6.6097	6.00442	0	6.07961	6.27408	6.22764	6.9217	6.66072	6.40138	6.19449	6.44074	6.75636	6.74183	6.27694	6.2126	6.64552	6.98648	6.82175	6.87118
NORLEUCINE - 40.0 eV M+H as M+H (132.102)	0	6.20122	6.60954	0	6.03095	6.71621	6.43746	0	6.60036	0	0	0	0	8.86578	0	8.53249	0	6.2579	0	0	9.15973	6.52381	0	9.10827	9.08215	0	8.78072	0	9.24827	8.6741	0	0	0	0	0	0	7.18618	0
NQNO_C11	5.12789	6.54078	3.92121	5.62884	0	7.07666	6.80924	0	6.6378	4.67068	0	0	0	0	0	0	0	0	0	0	0	6.69263	0	0	0	0	5.90354	4.40677	6.52955	0	5.32391	4.63712	0	0	4.87307	0	6.89455	6.08179
O-Succinyl-L-homoserine	6.12437	6.43551	5.22997	5.22482	0	5.43832	5.54681	5.15238	5.55855	5.68942	4.94853	6.49955	6.43131	5.83165	5.85056	0	5.54096	6.00141	0	5.53494	0	5.16339	0	0	5.67204	5.03011	5.13166	6.07606	6.06194	5.44938	4.9679	0	0	0	0	0	5.35581	6.19617
oxo-C12-HSL M+H as M+H (298.201)	0	0	5.56372	5.82954	7.25364	7.26933	6.62616	6.61253	6.70621	6.7563	0	4.52179	0	5.67365	0	0	0	0	0	6.01115	4.27221	7.31713	6.39592	5.61911	6.70219	0	5.2478	0	0	6.31981	6.28388	6.40209	5.55465	6.18901	6.20571	0	7.28943	0
phenazine-1-carboxylic acid M+H as M+H (225.066)	4.83156	6.16459	0	9.88416	6.59218	8.64398	9.08197	9.04046	7.93787	9.20276	0	5.37899	0	0	0	0	0	4.84329	5.01486	9.66816	8.85686	7.07475	8.72905	0	9.23053	0	0	0	6.2599	9.38502	9.60467	9.24521	6.80474	8.20292	9.43903	7.31184	8.71305	8.08877
Phenylalanine M+H as M+H (166.086)	0	5.86213	6.9182	6.34788	8.30738	8.82999	9.43784	6.01904	9.41391	6.35644	8.15508	0	8.64046	7.11913	8.57306	9.35527	8.56462	8.53419	0	6.84829	6.55262	8.18482	8.60418	8.6483	6.16671	6.9879	6.75441	0	9.35617	8.54247	7.1547	6.77518	0	0	6.46319	6.91893	8.22562	6.45119
possibly - gamma-Valerobetaine see jones Nat Metabolism 2021 M+H as M+H (160.133) cos=0.950	6.58168	6.13901	6.21533	6.58546	6.26536	6.15036	6.42081	6.6288	5.87916	6.38096	6.11361	6.18456	6.11002	6.3867	5.83024	0	5.77291	5.94227	6.58145	6.23509	5.44499	5.99429	6.26465	0	5.96208	6.1759	6.13566	6.58121	6.24215	6.11128	6.01065	6.31115	6.16668	6.35662	6.33864	6.00738	6.15966	6.38778
Proline M+H as M+H (116.071)	7.16615	8.4331	7.06395	7.31031	7.16199	7.10901	8.75191	6.89583	8.72116	6.85022	5.9427	7.00849	6.09181	6.93724	6.28951	8.90874	6.21692	0	7.18977	7.32544	6.97147	7.18947	5.86448	7.12492	6.81649	5.81212	6.92505	6.41726	7.2821	8.19131	6.97521	6.65672	6.67217	6.68673	6.49723	6.3193	7.40097	7.60221
PSICOSE M+Na as M+Na (203.053)	5.31953	5.25359	5.31127	5.47636	5.39986	5.28451	5.67602	5.24276	4.76974	4.76614	5.23588	5.16398	5.39452	5.08138	4.96675	0	5.02739	5.11544	5.24951	5.59712	5.3401	4.84936	5.06042	5.37411	0	0	5.087	5.08875	4.35527	5.17086	0	4.84579	5.49752	5.49141	5.30519	5.60235	0	5.56828
Pyochelin M+H as M+H (325.068)	10.1181	9.78679	8.89021	10.036	10.2239	10.4871	9.98256	10.2142	9.6301	10.1284	6.58333	10.0916	10.2109	7.47755	10.0914	6.14882	9.99819	9.71725	9.97156	8.79457	9.87952	9.72232	9.3731	6.49859	9.98797	6.5817	7.35967	9.04634	9.34954	9.91317	10.0192	9.83168	9.21756	9.10981	9.86841	6.87248	9.82469	10.2116
Pyocyanin M+H as M+H (211.087)	0	0	0	9.47803	5.87698	7.99961	9.07224	9.38475	8.4063	9.32187	0	0	4.25579	0	0	0	0	0	0	9.80783	9.36139	0	6.9412	0	9.56216	0	0	0	0	9.56829	9.65373	9.52856	6.67931	8.19901	9.38278	7.57372	9.47557	7.45382
Pyoverdine-like	8.45384	0	7.50309	8.23899	0	0	0	0	0	0	8.29103	8.35188	8.09941	8.07458	7.47995	0	7.59622	7.86106	0	0	0	0	7.08938	0	8.67992	0	4.72788	0	0	8.15797	0	8.64049	7.99635	8.18569	8.75948	4.57595	0	0
Rha-Rha-C10-C10 [M+Na] M+Na as M+Na (673.374)	0	0	0	6.34479	6.06132	6.88493	5.93404	5.58957	6.08231	5.76877	0	0	0	0	0	0	0	0	0	5.77254	4.40756	0	5.75927	0	5.6652	0	0	0	0	4.83782	6.28267	5.9452	0	0	6.25986	0	6.40567	5.3694
Rhamnolipid C10-C10 base lipid no sugar M+H as M+H (359.279)	0	0	0	6.48343	7.46275	7.95528	7.18803	5.81017	7.06898	5.81374	0	0	0	0	0	0	0	0	0	5.9111	0	0	5.94141	0	5.71591	0	0	0	4.32889	4.93376	6.54709	6.00366	0	0	6.35461	0	7.54386	5.9117
RhamnolipidsC10-C10	0	0	0	5.95254	6.638	7.05627	6.06246	5.13778	6.26599	5.36381	0	0	0	0	0	0	0	0	0	5.34369	0	0	5.36285	0	5.24048	0	0	0	0	4.10728	5.89841	5.55615	0	0	5.91645	0	6.72865	4.98183
RIBOFLAVIN - 30.0 eV M+H as M+H (377.146)	6.32829	6.13304	6.19165	6.37818	6.38623	6.3094	6.21098	6.40794	5.92988	6.30937	6.32205	6.09877	6.19631	6.45922	6.32384	4.34558	6.32743	6.37592	6.28644	6.28494	6.14639	5.86019	5.91081	5.27274	6.25634	6.43656	6.33871	6.61062	6.64295	6.16785	6.29579	6.38077	6.03392	5.86716	6.41018	5.97941	6.25274	6.40246
succinamide-pyoverdine	0	0	0	0	8.58861	0	7.65093	8.58317	7.60049	8.37569	0	0	0	0	0	0	0	0	0	8.24488	6.20261	0	0	0	0	0	0	0	0	6.96128	8.69309	0	0	0	0	0	7.55159	8.05847
Trienomycin A-CDM M+Na as M+Na (645.351) cos=0.939	0	0	0	5.3187	5.29034	6.17285	4.26784	4.76292	4.79447	5.08892	0	0	0	0	0	0	0	0	0	5.1204	0	0	4.98232	0	4.97097	0	0	0	0	0	5.5186	5.30371	0	0	5.7939	0	5.58999	0
Trigonelline M+H as M+H (138.055)	6.15862	6.52687	6.14984	0	0	6.26208	6.96291	6.65205	6.84117	6.15767	6.99277	6.20323	5.96238	6.39061	6.22094	6.78494	6.01211	6.20759	6.71113	6.57582	6.54447	6.54028	6.34422	6.06078	0	5.34542	6.39719	0	0	6.28447	0	5.9649	5.86667	6.25532	6.01219	0	6.52445	6.18715
Tyrosine M+H as M+H (182.081)	5.82122	8.43806	6.46492	6.18258	8.37604	8.86073	8.66369	6.07099	8.70019	6.2089	8.33531	5.68021	8.76366	6.56516	8.7639	8.77016	8.67815	8.63529	6.13655	6.31591	6.30151	8.41997	8.87356	8.86027	6.00593	6.50206	6.31071	6.10203	9.05176	8.05199	6.55417	6.03444	5.09347	5.74783	5.81422	6.55731	7.91074	6.25711
Valine M+H as M+H (118.086) cos=0.936	0	0	0	0	0	0	0	5.55567	0	5.64371	0	0	0	5.80086	0	0	0	0	5.41547	0	0	0	0	0	0	7.64528	0	0	7.66088	5.46602	0	0	5.43545	0	5.90938	0	0	5.79582
