# Supplementary material for: Adaptive Evolution of Pseudomonas aeruginosa in Human Airways Shows Phenotypic Convergence Despite Diverse Patterns of Genomic Changes
Source: Mol Biol Evol. 2024 Feb 14;41(2):msae022. doi: 10.1093/molbev/msae022 (PMC10883414; doi:10.1093/molbev/msae022)
Supplement: msae022_Supplementary_Data [file msae022_supplementary_data.zip › Table S7.xlsx]

## Sheet: Sheet1
Table S7. Sequencing Read Archive (SRA) accesion numbers of the different strains used in this study
Isolate	Lineage	State	SRA accession numbers
P01E	DK02	Early	ERS217031 (WGS) - SAMN36291675 (RNAseq)
P01L	DK02	Late	ERS217039 (WGS) - SAMN36291676 (RNAseq)
P02E	DK02	Early	SAMN36291677 (WGS + RNAseq)
P02L	DK02	Late	SAMN36291678 (WGS + RNAseq)
P03E	DK02	Early	ERS217077 (WGS) - SAMN36291679 (RNAseq)
P03L	DK02	Late	SAMN36291680 (WGS + RNAseq)
P04E	DK06	Early	SAMN36291681 (WGS + RNAseq)
P04I	DK06	Intermediate	SAMN36291682 (WGS)
P04L	DK06	Late	SAMN36291683 (WGS + RNAseq)
P05E	DK06	Early	ERS402616 (WGS) - SAMN36291684 (RNAseq)
P05I1	DK06	Intermediate	SAMN36291685 (WGS)
P05I2	DK06	Intermediate	SAMN36291686 (WGS)
P05L	DK06	Late	SAMN36291687 (WGS + RNAseq)
P06E	DK19	Early	ERS402467 (WGS) - SAMN36291688 (RNAseq)
P06I	DK19	Intermediate	SAMN36291689 (WGS)
P06L	DK19	Late	SAMN36291690 (WGS + RNAseq)
P07E	DK19	Early	SAMN36291691 (WGS + RNAseq)
P07I	DK19	Intermediate	SAMN36291692 (WGS)
P07L	DK19	Late	(WGS + RNAseq)
P08I	DK01	Intermediate	SAMN36291694 (WGS + RNAseq)
P08L	DK01	Late	SAMN36291695 (WGS + RNAseq)
P09I	DK01	Intermediate	SAMN36291696 (WGS + RNAseq)
P09L	DK01	Late	SAMN36291697 (WGS + RNAseq)
PAO1			SAMN36291700 (RNAseq)
RegMut			SAMN36291698 (RNAseq)
RegMut-LasR			SAMN36291699 (RNAseq)
